# Supplementary material for: Quantitative Disease Resistance under Elevated Temperature: Genetic Basis of New Resistance Mechanisms to Ralstonia solanacearum
Source: Front Plant Sci. 2017 Aug 22;8:1387. doi: 10.3389/fpls.2017.01387 (PMC5572249; doi:10.3389/fpls.2017.01387)
Supplement: Supplementary file 1 [file Table1.XLSX]

## Sheet: Table S1
Table S1: List of the worldwide collection of natural A. thaliana accessions used in this study. This list shows the country of origin of the accessions, represented by the first three initials, as well as their geographical coordinates (latitude and longitude).
Id	Name	Country	Site name	Latitude	Longitude
60	CAM-56	FRA	CAM	48.2667	-4.58333
170	MIB-2	FRA	MIB	47.3833	5.31667
186	MIB-35	FRA	MIB	47.3833	5.31667
207	MIB-63	FRA	MIB	47.3833	5.31667
257	PAR-10	FRA	PAR	46.65	-0.25
262	PAR-8	FRA	PAR	46.65	-0.25
283	TOU-A1-117	FRA	TOU-A1	46.6667	4.11667
366	TOU-E-11	FRA	TOU-E	46.6667	4.11667
392	VOU-2	FRA	VOU	46.65	0.166667
5719	Bur-0	IRL	Bur	54.1	-6.2
5837	Bor-1	CZE	Bor	49.4013	16.2326
6008	Duk	CZE	Duk	49.1	16.2
6009	Eden-1	SWE	Eden	62.877	18.177
6016	Eds-1	SWE	Eds	62.9	18.4
6039	Hovdala-2	SWE	Hovdala	56.1	13.74
6040	Kni-1	SWE	Kni1	55.66	13.4
6043	Löv-1	SWE	Löv	62.801	18.079
6046	Löv-5	SWE	Löv	62.801	18.079
6064	Nyl-2	SWE	Nyl	62.9513	18.2763
6074	Ör-1	SWE	Örrevet	56.4573	16.1308
6243	Tottarp-2	SWE	Tottarp	56.27373	13.90045
6709	Bg-2	USA	BG	47.6479	-122.305
6730	CIBC-5	UK	CIBC	51.4083	-0.6383
6897	Ag-0	FRA	Ag	45	1.3
6898	An-1	BEL	An	51.2167	4.4
6899	Bay-0	GER	Bayreuth	49	11
6900	Bil-5	SWE	Bil	63.324	18.484
6901	Bil-7	SWE	Bil	63.324	18.484
6903	Bor-4	CZE	Bor	49.4013	16.2326
6904	Br-0	CZE	Br	49.2	16.6166
6906	C24	POR	Co	40.2077	-8.42639
6907	CIBC-17	UK	CIBC	51.4083	-0.6383
6911	Cvi-0	CPV	Cvi	15.1111	-23.6167
6913	Eden-2	SWE	Eden	62.877	18.177
6914	Edi-0	UK	Edi	55.9494	-3.16028
6915	Ei-2	GER	Eifel	50.3	6.3
6916	Est-1	RUS	Est	58.3	25.3
6917	Fäb-2	SWE	Fäb	63.0165	18.3174
6918	Fäb-4	SWE	Fäb	63.0165	18.3174
6919	Ga-0	GER	Gabelstein	50.3	8
6920	Got-22	GER	Goettingen	51.5338	9.9355
6921	Got-7	GER	Goettingen	51.5338	9.9355
6922	Gu-0	GER	Glueckingen	50.3	8
6923	HR-10	UK	HR	51.4083	-0.6383
6924	HR-5	UK	HR	51.4083	-0.6383
6927	KNO-10	USA	Knox	41.2816	-86.621
6928	KNO-18	USA	Knox	41.2816	-86.621
6929	Kondara	TJK	Kondara	38.48	68.49
6930	Kz-1	KAZ	KZ	49.5	73.1
6931	Kz-9	KAZ	KZ	49.5	73.1
6933	LL-0	ESP	Ll	41.59	2.49
6936	Lz-0	FRA	Lz	46	3.3
6937	Mrk-0	GER	Markt/Baden	49	9.3
6938	Ms-0	RUS	Ms	55.7522	37.6322
6939	Mt-0	LIB	Mt	32.34	22.46
6940	Mz-0	GER	Merzhausen/Ts.	50.3	8.3
6942	Nd-1	GER	Niederzenz	50	10
6943	NFA-10	UK	NFA	51.4083	-0.6383
6944	NFA-8	UK	NFA	51.4083	-0.6383
6945	Nok-3	NED	Nok	52.24	4.45
6946	Oy-0	NOR	Oy	60.39	6.19
6951	Pu2-23	CZE	Pu2	49.42	16.36
6957	Pu2-8	CZE	Pu2	49.42	16.36
6958	Ra-0	FRA	Ra	46	3.3
6959	Rennes-1	FRA	REN	48.5	-1.41
6960	Rennes-11	FRA	REN	48.5	-1.41
6961	Se-0	ESP	Se	38.3333	-3.53333
6962	Shahdara	TJK	Sha	38.35	68.48
6963	Sorbo	TJK	Sorbo	38.35	68.48
6965	Spr1-6	SWE	Spr1	56.31635	16.03529
6966	Sq-1	UK	SQ	51.4083	-0.6383
6967	Sq-8	UK	SQ	51.4083	-0.6383
6968	Tamm-2	FIN	Tamm	60	23.5
6969	Tamm-27	FIN	Tamm	60	23.5
6970	Ts-1	ESP	Ts	41.7194	2.93056
6971	Ts-5	ESP	Ts	41.7194	2.93056
6973	Ull2-3	SWE	Ull2	56.0648	13.9707
6974	Ull2-5	SWE	Ull2	56.0648	13.9707
6975	Uod-1	AUT	Uod	48.3	14.45
6976	Uod-7	AUT	Uod	48.3	14.45
6977	Van-0	CAN	Van	49.3	-123
6979	Wei-0	SUI	Wei	47.25	8.26
6980	Ws-0.1	RUS	Ws	52.3	30
6982	Wt-5	GER	Wietze	52.3	9.3
6983	Yo-0	USA	Yo	37.45	-119.35
6984	Zdr-1	CZE	Zdr	49.3853	16.2544
6985	Zdr-6	CZE	Zdr	49.3853	16.2544
6988	Alc-0	ESP	Alc	40.49	-3.36
6992	Ang-0	BEL	Ang	50.3	5.3
6994	Ann-1	FRA	Ann	45.9	6.13028
7015	Bla-1	ESP	Bla	41.6833	2.8
7033	Buckhorn Pass	USA	Buckhorn Pass	41.3599	-122.755
7071	Chat-1	FRA	Chat	48.0717	1.33867
7075	Cit-0	FRA	Cit	43.3779	2.54038
7081	Co	POR	Co	40.2077	-8.42639
7092	Com-1	FRA	Com	49.416	2.823
7098	Di-1	FRA	Di	47	5
7296	Petergof	RUS	Petergof	59	29
7307	Pn-0	FRA	Pn	48.0653	-2.96591
7323	Rubezhnoe-1	UKR	Rubezhnoe	49	38.28
7430	Nc-1	FRA	Vermois	48.6167	6.25
7438	N13	RUS	Konchezero	61.36	34.15
7461	H55	CZE	Relichova	49	15
7506	PHW-35	FRA	Bretagny Sur Orge	48.6103	2.3086
7507	PHW-36	FRA	Bretagny Sur Orge	48.6103	2.3086
7508	PHW-37	FRA	Bretagny Sur Orge	48.6103	2.3086
7514	RRS-7	USA	RRS	41.5609	-86.4251
7515	RRS-10	USA	RRS	41.5609	-86.4251
7516	Vår2-1	SWE	Vår2	55.58	14.334
7517	Vår2-6	SWE	Vår2	55.58	14.334
7518	ÖMö2-1	SWE	ÖMö2	56.14	15.78
7519	ÖMö2-3	SWE	ÖMö2	56.14	15.78
7520	Lp2-2	CZE	Lp2	49.38	16.81
7521	Lp2-6	CZE	Lp2	49.38	16.81
7523	Pna-17	USA	PNA	42.0945	-86.3253
7524	Rmx-A02	USA	RMX	42.036	-86.511
7525	Rmx-A180	USA	RMX	42.036	-86.511
7526	Pna-10	USA	PNA	42.0945	-86.3253
8213	Pro-0	ESP	Pro	43.25	-6
8214	Gy-0	FRA	Gy	49	2
8215	Fei-0	POR	Fei	40.5	-8.32
8222	Lis-2	SWE	Lis	56.0328	14.775
8230	Algutsrum	SWE	Algutsrum	56.68	16.5
8231	Brö1-6	SWE	Brömsebro	56.3	16
8233	Dem-4	USA	Dem	41.1876	-87.1923
8235	Hod	CZE	Hodonin	48.8	17.1
8236	HSm	CZE	Horni Smrcne	49.33	15.76
8239	PHW-3	GER	Koeln	51	7
8240	Kulturen-1	SWE	Kulturen	55.705	13.196
8242	Lillö-1	SWE	Lillö	56.1494	15.7884
8243	PHW-2	ITA	Florence	43.7703	11.2547
8247	San-2	SWE	Sandåkra	56.07	13.74
8249	Vimmerby	SWE	Vimmerby	57.7	15.8
8258	Bå4-1	SWE	Bå	56.4	12.9
8259	Bå5-1	SWE	Bå	56.4	12.9
8266	Boo2-1	SWE	Boo2	55.86	13.51
8270	Bs-1	SUI	Bs	47.5	7.5
8271	Bu-0	GER	Burghaun/Rhon	50.5	9.5
8274	Can-0	ESP	Can	29.2144	-13.4811
8275	Cen-0	FRA	Cen	49	0.5
8283	Dra3-1	SWE	Dra3	55.76	14.12
8284	DraII-1	CZE	DraII	49.4112	16.2815
8285	DraIII-1	CZE	DraIII	49.4112	16.2815
8296	Gd-1	GER	Gudow	53.5	10.5
8297	Ge-0	SUI	Ge	46.5	6.08
8304	Hi-0	NED	Hi	52	5
8306	Hov4-1	SWE	Hovdala	56.1	13.74
8310	Hs-0	GER	Hannover/Stroehen	52.24	9.44
8311	In-0	AUT	In	47.5	11.5
8312	Is-0	GER	Isenburg/Neuwied	50.5	7.5
8314	Ka-0	AUT	Ka	47	14
8323	Lc-0	UK	Lc	57	-4
8325	Lip-0	POL	Lip	50	19.3
8329	Lm-2	FRA	Lm	48	0.5
8334	Lu-1	SWE	Lund	55.71	13.2
8335	Lund	SWE	Lund	55.71	13.2
8337	Mir-0	ITA	Mir	44	12.37
8348	Nw-0	GER	Neuweilnau	50.5	8.5
8351	Ost-0	SWE	Ost	60.25	18.37
8353	Pa-1	ITA	Pa	38.07	13.22
8354	Per-1	RUS	Per	58	56.3167
8357	Pla-0	ESP	Pla	41.5	2.25
8365	Rak-2	CZE	Rak	49	16
8366	Rd-0	GER	Rodenbach/Dill	50.5	8.5
8369	Rev-1	SWE	Rev1	55.6942	13.4504
8376	Sanna-2	SWE	San	62.69	18
8378	Sap-0	CZE	Sap	49.49	14.24
8388	Stw-0	RUS	Stw	52	36
8411	Rd-0	GER	Rodenbach/Dill	50.5	8.5
8412	Sav-0	CZE	Slavice	49.1833	15.8833
8420	Kelsterbach-4	GER	Kelsterbach	50.0667	8.5333
8422	Fjä1-1	SWE	Fjä1	56.06	14.29
8426	Ull1-1	SWE	Ull1	56.06	13.97
8430	Lisse	NED	Lisse	52.25	4.5667
9057	Vinslöv	SWE	Vinslöv	56.1	13.9167
100000	Wil-1	LTU	Wil	54.6833	25.3167
