# Supplementary material for: Quantitative Disease Resistance under Elevated Temperature: Genetic Basis of New Resistance Mechanisms to Ralstonia solanacearum
Source: Front Plant Sci. 2017 Aug 22;8:1387. doi: 10.3389/fpls.2017.01387 (PMC5572249; doi:10.3389/fpls.2017.01387)
Supplement: Supplementary file 2 [file Table2.xlsx]

## Sheet: Table S2
Table S2: List of the T-DNA insertion mutants used in this study. Mutants were genotyped to identify homozygous seedlings using listed primers. A check mark means that the homozygous insertion was validated in contrary of the cross mark. * BP: T-DNA border primer sequences for genotyping depend on the binary plasmids used in each T-DNA insertion mutant collection. For the salk institute collectio…
Mutant ID	AGI ID	T-DNA insertion localization	Genetic background	Collection	LP sequence 5'-->3'	RP sequence 5'-->3'	RP+LP product size (bp)	BP*+RP product size (BP)	Homozygous T-DNA insertion
N656879	At3g51240	Exon	Col-0	SALK	TGGCTATGGATAATCTGCTCG	TCGTTCGTCAGTCATCACAAG	1163	497-797	ü
N653439	At3g51240	Exon	Col-0	SALK	CAGAGGTTTCAGCTTCGTGAC	CCTTAATGAAAGCGTCGAGTG	1112	525-825	ü
N662378	At3g51260	Exon	Col-0	SALK	GGCACAGATACTGTCGTCCTC	AAAGTTTGGCATGTTGCTCAC	1189	524-824	ü
N657215	At3g51260	Intron	Col-0	SALK	ACTAACCTCAAGCAGAGCACG	GAGTATGCCCTAGAAGCCGTC	1064	450-750	ü
N670139	At3g51270	Exon	Col-0	SALK	CTGTCTCCGACAGGAACTTTG	AGTTTATTGAAGGTGGGGTGG	1156	544-844	ü
N684606	At3g51265	3'UTR	Col-0	SALK	GTTGAGAGTGGGGGAAAGAAC	ACCTGAGAGAAGAGAGACGGC	1029	461-761	ü
N658290	At3g51280	Exon	Col-0	SALK	TTTTACACCGTTTCATTTGCC	TATATGGCAACCTCAGCCTTG	1035	520-820	ü
N657082	At3g51290	Exon	Col-0	SALK	AACCATTGCCTGAAAGACATG	ATTAAAGGCTTGTGGTGGGTC	1147	476-776	ü
N835347	At3g51290	Exon	Col-0	SAIL	TAATTGGAGGAAAGGGCTCTC	TAGAAGGAGCAAATCCCCTTG	1260	609-909	ü
N658294	At3g51300	Intron	Col-0	SALK	AAGAAGATGGTGGCATGAATG	TACCGTGGAGCAGATGTTTTC	1093	550-850	ü
N679053	At3g51300	Exon	Col-0	SALK	AAGAAGATGGTGGCATGAATG	TACCGTGGAGCAGATGTTTTC	1093	534-834	û
167C08	At3g51310	Intron	Ws-0	CRB INRA-Versailles	TATTGGATCATCCACTGGAGC	CAAGAAGCAGTTCAATGAGGC	1244	556-856	û
325F03	At3g51310	Exon	Ws-0	CRB INRA-Versailles	GTTGACCTTCTAATCATGCCG	TGCTTATGATGTTTTCAGCCC	1244	598-898	û
167G08	At3g51310	Intron	Ws-0	CRB INRA-Versailles	TATTGGATCATCCACTGGAGC	TTGTGGCAGATGCACATCTAC	1244	556-856	û
N664482	At3g51320	5'UTR	Col-0	SALK	AATAAGAGGCGTGTGTGTTGG	AAGCCTTAAAGACGGGATTTG	1030	485-785	û
N874998	At3g51330	Intron	Col-0	SAIL	TCCGAGATTGAAGTCATGGTC	CCATTAACAGCCGCACTACTC	1109	592-892	ü
N659319	At3g51340	Promotor	Col-0	SALK	CTGAAAGGTTGACAAAGGCAG	ATGCAGAGAACTTGATGTCGG	976	439-739	ü
125C06	At3g51340	Exon	Ws-0	CRB INRA-Versailles	AATGTGGCCTGTGTACGATTC	TATGCCTCAATTTTTCTCCCC	1016	468-768	û
N661708	At3g51350	Intron	Col-0	SALK	GAATGGAGTCTCCTCCTGGTC	GGGATCGTAAGGCATCTTCTC	1104	467-767	ü
N664157	At3g51350	Intron	Col-0	SALK	TTTGGTAAGAACGCCATATGC	ACAGGCAGTGATTTGTTTTGG	1130	580-880	ü
N659541	At3g51360	Exon	Col-0	SALK	TCCACCGAAGAAATCAGTTTG	GCAAAAGTACGTAAAGCGCAC	1129	554-854	ü
339C04	At3g51360	Intron	Ws-0	CRB INRA-Versailles	TAATGCTGCCTGACCAAATTC	TGGATACACTTGGTGGAGGAG	1125	507-807	û
N669438	At3g51390	Exon	Col-0	SALK	ATTTGACATGCGGCTATTGTC	TATCGATGCAGGTGTAGGGTC	1023	507-807	û
N659348	At3g51420	Intron	Col-0	SALK	CGGACTCACTCATCACCTCTC	ATGGTTCCCAATCTTGACTCC	1183	595-895	ü
N683907	At3g51420	Intron	Col-0	SALK	TGAAACGAGTCAGTGTTCACG	CAACAACCGTACATGATGTGC	1205	539-839	ü
N684981	At3g51420	Exon	Col-0	SALK	AGATTATCGAATGGTGGTCCC	CAGTAATGTCCATCTCCGTCG	1110	442-742	ü
151F06	At3g51420	Exon	Ws-0	CRB INRA-Versailles	AATGTGGCCTGTGTACGATTC	TATGCCTCAATTTTTCTCCCC	1099	558-858	û
N657194	At3g51430	Exon	Col-0	SALK	AACATAATTGGGCCTATTGGG	TCCGTCGTACCGAATGTTATC	1187	498-798	ü
N658214	At3g51430	Exon	Col-0	SALK	AGTTCCCAATCTTGATACCGG	GTCGGTCTTCTCGATAAACCC	1090	558-858	û
N668014	At3g51430	Exon	Col-0	SALK	TGTCGGTAGGGACTGTTGAAC	ATGGCTTGTATGGTTGATTGG	1061	472-772	ü
N657201	At3g51440	Exon	Col-0	SALK	GTACGGTTAAAACGGTTACGG	TCAACGCAACCAGTGTAGATG	1140	454-754	ü
N679726	At3g51440	Exon	Col-0	SALK	TTTTACGCGATTATGTGCTTC	GTCCCTACCCAGACAGAAACC	1180	602-902	û
N685741	At3g51450	Intron	Col-0	SALK	TTTTGCGTTAATCGTTGGATC	ACGGCGTTTTGTATTTCACAG	1223	540-840	ü
N681476	At3g51460	Intron	Col-0	SALK	CTTCCAATGGCTGTTTCAAAG	TGTATGCTGCAGGTGTTTCTG	1067	513-813	ü
N663480	At3g51470	Exon	Col-0	SALK	CGGAGACAAAAGTTTTCTCCC	CTTAACGGGCAGCTATCTGTG	1146	461-761	û
355B06	At3g51470	Exon	Ws-0	CRB INRA-Versailles	AATGTGGCCTGTGTACGATTC	TATGCCTCAATTTTTCTCCCC	1224	556-856	û
561H12	At3g51470	Exon	Ws-0	CRB INRA-Versailles	ATGGTTCCCAATCTTGACTCC	GTCTTCTCAATAACCCCGAGG	1088	452-752	û
N663316	At3g51480	Exon	Col-0	SALK	TTCGTTCAAAGGTGGCATAAC	CGACTATGAGGAAAGACGCAG	990	437-737	ü
