# Supplementary material for: Quantitative Disease Resistance under Elevated Temperature: Genetic Basis of New Resistance Mechanisms to Ralstonia solanacearum
Source: Front Plant Sci. 2017 Aug 22;8:1387. doi: 10.3389/fpls.2017.01387 (PMC5572249; doi:10.3389/fpls.2017.01387)
Supplement: Supplementary file 3 [file Table3.xlsx]

## Sheet: Legend
Table S3: Lists of the most significantly associated SNP [log10 (p-value)>4] identified by GWA mapping at all stages of infection at 27°C and 30°C, in the CUT and UNCUT conditions of inoculation. Each leaflet corresponds alternatively to list of the most significantly associated SNP identified at specific stages of infection at 27°C in the CUT condition and at 27°C in the UNCUT condition or at 30…
	.

## Sheet: top_SNPs_J3_27C_CUT
Chromosome number	SNP position	SNP ID	Coeff	pval	Marf	Log
1	738108	1_738108	-0.1018046877	7.415508844e-05	0.2763	4.12985904280698
1	2040203	1_2040203	-0.1005786663	4.337198435e-05	0.2632	4.36279070760589
1	10328959	1_10328959	-0.1644110212	1.315177673e-05	0.1053	4.88101557250415
1	16832623	1_16832623	-0.1419664826	2.498821489e-05	0.1316	4.60226476792772
1	18232582	1_18232582	0.09037671412	9.611419265e-05	0.375	4.0172124777376
1	19415093	1_19415093	-0.1109667459	5.476832964e-05	0.2105	4.26147050426371
1	19623134	1_19623134	-0.09097710556	6.667275461e-05	0.4145	4.17605160146346
1	22309782	1_22309782	-0.09569710569	9.829078993e-05	0.2632	4.00748717463961
2	172245	2_172245	-0.1396463378	8.640655267e-05	0.1053	4.06345332140404
2	18167875	2_18167875	-0.1769073036	9.586936464e-07	0.1382	6.01832015084146
3	14844	3_14844	-0.1196040025	1.544562462e-05	0.2105	4.81119452416835
3	9671970	3_9671970	-0.1511306316	6.037764628e-05	0.1118	4.21912382121574
3	11616044	3_11616044	-0.1238935664	6.592821202e-05	0.1447	4.18092870220833
3	17775101	3_17775101	-0.1327199191	6.378443172e-05	0.1184	4.19528530941609
3	18521290	3_18521290	-0.1399137709	2.446460397e-05	0.1184	4.6114618101528
3	22803258	3_22803258	-0.1494337472	2.405023807e-05	0.1053	4.61888062024751
4	6300973	4_6300973	-0.1168475584	8.340478169e-05	0.1513	4.07880905005709
4	7275302	4_7275302	-0.1573846626	9.078663133e-07	0.125	6.04197809825274
4	8955112	4_8955112	-0.1438441259	7.739265101e-05	0.1118	4.11130027675036
4	8961223	4_8961223	-0.138336011	4.935666515e-05	0.125	4.30665419167903
4	8967612	4_8967612	-0.132311164	5.160679028e-05	0.1382	4.28729315133564
4	9197390	4_9197390	-0.1258148392	8.724676454e-05	0.125	4.05925066945163
4	9197854	4_9197854	-0.1320345584	8.62629818e-05	0.1118	4.06417553393752
4	18467261	4_18467261	-0.1065684692	4.552089252e-05	0.2434	4.34178923139526
5	3867794	5_3867794	-0.1496511335	1.778054734e-05	0.125	4.75005487423853
5	3876227	5_3876227	-0.1470669851	4.360314949e-05	0.1184	4.36048214016426
5	3880648	5_3880648	-0.1368406302	5.130338313e-05	0.1316	4.28985399500037
5	3889066	5_3889066	-0.101180436	5.46328659e-05	0.2632	4.26254601691339
5	3892404	5_3892404	-0.1094839323	1.828184483e-05	0.25	4.73797998151997
5	3957386	5_3957386	-0.1128971598	8.16420738e-05	0.1842	4.08808597225021
5	3968505	5_3968505	-0.150600738	8.545369208e-05	0.1053	4.06826916857424
5	6841037	5_6841037	-0.1158865758	7.641575428e-05	0.1974	4.11681709572365
5	7820729	5_7820729	-0.178887414	2.421525278e-07	0.1316	6.61591099304791
5	18164601	5_18164601	-0.1193510364	5.524982003e-05	0.1776	4.25766913230539
5	19005673	5_19005673	-0.1104752347	8.373477477e-05	0.1974	4.07709414350878
5	20557615	5_20557615	-0.1459516334	9.798488236e-05	0.1053	4.00884092445124
5	22813095	5_22813095	-0.1429622633	8.149171557e-05	0.1118	4.08888653929816

## Sheet: top_SNPs_J3_27C_UNCUT
Chromosome number	SNP position	SNP ID	Coeff	pval	Marf	Log
1	9326007	1_9326007	-0.1748223247	3.330809912e-05	0.1043	4.47745015161537
1	10849757	1_10849757	-0.1405384027	8.37860164e-05	0.135	4.07682845758775
1	12037872	1_12037872	-0.1308438132	8.096862908e-05	0.1534	4.09168321391675
1	13155329	1_13155329	-0.1397687684	8.30239344e-05	0.1227	4.08079668979967
1	16474232	1_16474232	-0.1379641245	6.253391356e-05	0.135	4.20388439101664
1	19746941	1_19746941	-0.1930473513	1.457896307e-06	0.1166	5.83627336415191
1	26529150	1_26529150	-0.1147220987	5.875893942e-05	0.2209	4.23092605168706
1	28222851	1_28222851	-0.1472544748	3.974413457e-05	0.1166	4.4007269553557
1	29641441	1_29641441	-0.1692557795	8.135066351e-06	0.1043	5.08963890053221
2	2311163	2_2311163	-0.1956068528	4.649851911e-07	0.1166	6.33256087834868
2	11512597	2_11512597	-0.1615037343	2.473673866e-06	0.1472	5.60665755916651
3	1785724	3_1785724	-0.14617059	5.210437639e-05	0.135	4.28312579757945
3	1794690	3_1794690	-0.1578821664	6.574523565e-05	0.1104	4.18213571365014
3	1839089	3_1839089	-0.185240808	5.765691205e-08	0.1411	7.23914862097586
3	5587415	3_5587415	-0.1416943649	3.515065985e-05	0.1288	4.45406651796922
3	5587588	3_5587588	-0.1506724676	1.633031146e-05	0.1227	4.78700553209925
3	6567611	3_6567611	-0.1373499162	3.391287296e-05	0.1472	4.4696354170098
3	6568284	3_6568284	-0.1413607811	8.658311452e-06	0.1595	5.06256679604051
3	6571566	3_6571566	-0.1511097311	8.965566435e-06	0.135	5.04742226696921
3	6573128	3_6573128	-0.1269873959	8.95422626e-05	0.1534	4.04797193583732
3	6986713	3_6986713	-0.1716778877	2.509200301e-05	0.1043	4.60046466903737
3	16150347	3_16150347	-0.1297202566	8.599469456e-05	0.1472	4.06552834171447
3	19829267	3_19829267	-0.1529455606	5.720628073e-05	0.1043	4.24255628700001
3	20909961	3_20909961	-0.1617654848	1.386981202e-05	0.1043	4.85792942495627
4	5139228	4_5139228	-0.1214862655	4.217575935e-05	0.1779	4.37493708944907
4	9216822	4_9216822	-0.1480514002	2.686813568e-05	0.1288	4.57076246724671
4	18079937	4_18079937	-0.203848211	5.127206841e-08	0.1043	7.29011916196413
4	18081424	4_18081424	-0.1404898011	1.713279457e-05	0.1472	4.76617179247273
4	18081561	4_18081561	-0.1404898011	1.713279457e-05	0.1472	4.76617179247273
4	18081863	4_18081863	-0.1404898011	1.713279457e-05	0.1472	4.76617179247273
4	18090101	4_18090101	-0.1484111943	5.219901517e-05	0.1104	4.28233769068106
4	18090676	4_18090676	-0.1485992587	8.880330914e-05	0.1043	4.05157085049995
4	18093991	4_18093991	-0.1641797199	4.805059683e-06	0.1166	5.31830121364859
4	18472063	4_18472063	-0.1222336875	7.342304341e-06	0.2515	5.13416761780567
4	18472312	4_18472312	-0.1418010147	3.544237784e-05	0.135	4.45047714885754
4	18472368	4_18472368	-0.1418010147	3.544237784e-05	0.135	4.45047714885754
5	2014746	5_2014746	-0.1825151598	4.459620593e-07	0.1104	6.3507020877846
5	3203379	5_3203379	-0.152957519	4.107464593e-05	0.1288	4.38642617156448
5	7975999	5_7975999	-0.1818668909	2.006136257e-05	0.1043	4.69763957298381
5	16900300	5_16900300	-0.1470010377	7.338532321e-05	0.1104	4.13439078867057
5	18069517	5_18069517	-0.1449184473	7.570074281e-05	0.1227	4.12089985898472
5	18552343	5_18552343	-0.1612383467	6.411046864e-06	0.1288	5.19307104846298
5	21675879	5_21675879	-0.1819734808	2.037577963e-05	0.1043	4.69088576504054
5	21711431	5_21711431	-0.1536456067	1.465635659e-05	0.135	4.83397397713792
5	26760897	5_26760897	-0.1169878883	7.354990757e-05	0.2086	4.13341786871299
5	26763812	5_26763812	-0.1167168081	8.195331895e-05	0.1963	4.08643345365561

## Sheet: top_SNPs_J4_27C_CUT
Chromosome number	SNP position	SNP ID	Coeff	pval	Marf	Log
1	3876090	1_3876090	-0.2335704914	2.616415438e-05	0.2763	4.58229329700436
1	22282105	1_22282105	-0.230972292	9.088467103e-05	0.1776	4.04150936043562
2	5694818	2_5694818	-0.3090650647	5.50156196e-05	0.1053	4.25951399154142
2	5696587	2_5696587	-0.3090650647	5.50156196e-05	0.1053	4.25951399154142
2	5697018	2_5697018	-0.3090650647	5.50156196e-05	0.1053	4.25951399154142
2	5712740	2_5712740	-0.3149623825	1.137711234e-05	0.1184	4.94396795357741
2	5712764	2_5712764	-0.3090650647	5.50156196e-05	0.1053	4.25951399154142
2	5714178	2_5714178	-0.3041536615	2.917678464e-05	0.1184	4.53496257022347
2	5714658	2_5714658	-0.3090650647	5.50156196e-05	0.1053	4.25951399154142
2	5715236	2_5715236	-0.3090650647	5.50156196e-05	0.1053	4.25951399154142
2	5718100	2_5718100	-0.2989973265	5.304462033e-05	0.1118	4.27535865473089
2	5718495	2_5718495	-0.3090650647	5.50156196e-05	0.1053	4.25951399154142
2	5727892	2_5727892	-0.3090650647	5.50156196e-05	0.1053	4.25951399154142
2	5728167	2_5728167	-0.3090650647	5.50156196e-05	0.1053	4.25951399154142
2	5731089	2_5731089	-0.3090650647	5.50156196e-05	0.1053	4.25951399154142
2	5739307	2_5739307	-0.2915177575	8.689995486e-05	0.1118	4.06098044914464
2	5744312	2_5744312	-0.3090650647	5.50156196e-05	0.1053	4.25951399154142
2	5744706	2_5744706	-0.3090650647	5.50156196e-05	0.1053	4.25951399154142
2	5766716	2_5766716	-0.3090650647	5.50156196e-05	0.1053	4.25951399154142
2	5783331	2_5783331	-0.2620445056	1.044064254e-05	0.1842	4.98127277307806
2	5794587	2_5794587	-0.2515054384	2.269848581e-05	0.1908	4.64400311312825
2	5832998	2_5832998	-0.2722179249	3.004120096e-05	0.1513	4.52228270948826
3	8033743	3_8033743	-0.2344447066	7.380824446e-07	0.3618	6.13189512430836
3	8293331	3_8293331	-0.2129818025	8.834296923e-05	0.2434	4.05382800808268
3	8295249	3_8295249	-0.2129818025	8.834296923e-05	0.2434	4.05382800808268
3	8295776	3_8295776	-0.2129818025	8.834296923e-05	0.2434	4.05382800808268
3	8295866	3_8295866	-0.2162004173	5.92980926e-05	0.25	4.22695927605593
3	8296115	3_8296115	-0.2121705802	4.954070417e-05	0.2632	4.3050378246583
3	8303302	3_8303302	-0.2561049754	6.499747931e-05	0.1579	4.18710348555691
3	13197122	3_13197122	-0.262175631	1.826640891e-06	0.2105	5.73834682450652
3	14970684	3_14970684	-0.3181143906	1.144437843e-05	0.1184	4.94140778986158
4	2462431	4_2462431	0.2449787169	2.125742206e-05	0.2171	4.67248940458231
4	2462706	4_2462706	0.253595188	8.829783978e-06	0.2237	5.05404992137262
4	8649013	4_8649013	-0.2824530129	4.659012889e-05	0.125	4.33170608808927
4	18467261	4_18467261	-0.2269820761	4.868975416e-05	0.2434	4.31256241824985
5	18325565	5_18325565	0.262451992	2.310389773e-06	0.2368	5.63631474652194

## Sheet: top_SNPs_J4_27C_UNCUT
Chromosome number	SNP position	SNP ID	Coeff	pval	Marf	Log
1	19415093	1_19415093	-0.2770570212	9.783436717e-05	0.1902	4.00950855982918
1	19740946	1_19740946	-0.3707762735	7.825603917e-05	0.1227	4.10648213714252
1	19742479	1_19742479	-0.4319080614	1.838010848e-05	0.1043	4.73565192972214
1	19745381	1_19745381	-0.3707762735	7.825603917e-05	0.1227	4.10648213714252
1	19745745	1_19745745	-0.3707762735	7.825603917e-05	0.1227	4.10648213714252
1	19746941	1_19746941	-0.5195478828	2.470888569e-08	0.1166	7.60714683976976
1	19747826	1_19747826	-0.4169970959	6.425543323e-05	0.1043	4.19209014391816
1	19816366	1_19816366	-0.4231009419	5.946483419e-05	0.1043	4.22573978775299
1	20093118	1_20093118	-0.3642961719	7.478619457e-05	0.1411	4.12617856490863
2	128965	2_128965	-0.2476149029	8.457719068e-05	0.411	4.07274674449577
2	2311163	2_2311163	-0.4208454439	4.555045202e-06	0.1166	5.34150730894746
2	11512597	2_11512597	-0.3298331336	4.815889379e-05	0.1472	4.3173234973818
2	18079712	2_18079712	-0.3920733002	3.426857035e-05	0.135	4.46510401351753
2	18103415	2_18103415	-0.3555911265	3.595973182e-05	0.1104	4.44418355580223
3	305071	3_305071	-0.369430165	5.996404768e-06	0.1534	5.22210905918338
3	308123	3_308123	-0.3428733687	1.853901954e-05	0.1595	4.73191323780896
3	308292	3_308292	-0.3428733687	1.853901954e-05	0.1595	4.73191323780896
3	308754	3_308754	-0.3409367987	7.498159355e-06	0.1779	5.12504533395158
3	1785724	3_1785724	-0.333737537	8.465669637e-05	0.135	4.07233868337292
3	1839089	3_1839089	-0.3641303176	7.296314865e-06	0.1411	5.13689643274139
3	1974111	3_1974111	-0.2823615993	5.586280524e-06	0.2699	5.25287725929627
3	1975287	3_1975287	-0.3303995441	1.195116527e-05	0.1656	4.92258974779881
3	1975575	3_1975575	-0.3076824816	3.988109559e-05	0.1595	4.39923291951395
3	10431070	3_10431070	-0.3053617726	1.633182935e-05	0.1779	4.78696516663421
3	12666036	3_12666036	-0.2845088737	1.246280453e-05	0.2086	4.90438421651718
3	13144608	3_13144608	-0.2185795482	5.590107374e-05	0.3804	4.25257985016584
3	14950445	3_14950445	-0.3546017464	5.476748662e-05	0.1043	4.26147718918097
3	20909961	3_20909961	-0.3433094481	8.781587387e-05	0.1043	4.0564269725788
4	553888	4_553888	-0.2283604302	6.07864005e-05	0.411	4.21619357283979
4	8099456	4_8099456	0.2272458281	2.290037227e-05	0.4601	4.64015745768227
4	8112220	4_8112220	-0.3092288394	1.632873513e-05	0.1779	4.78704745563914
4	8117346	4_8117346	-0.3092288394	1.632873513e-05	0.1779	4.78704745563914
4	8117956	4_8117956	-0.3092288394	1.632873513e-05	0.1779	4.78704745563914
4	8118025	4_8118025	-0.3092288394	1.632873513e-05	0.1779	4.78704745563914
4	9459145	4_9459145	-0.4034246278	1.223247677e-06	0.1166	5.91248560031116
4	9887552	4_9887552	-0.2792078054	2.605425069e-05	0.2147	4.58412141245606
4	11603643	4_11603643	0.231843795	4.303551379e-05	0.454	4.36617300773655
4	18472063	4_18472063	-0.2544310346	7.727346813e-05	0.2515	4.11196959563745
5	2142321	5_2142321	-0.2869615716	8.859174544e-06	0.2822	5.05260674173446
5	3719317	5_3719317	-0.2747659225	8.855292377e-05	0.2331	4.05279709504743

## Sheet: top_SNPs_J5_27C_CUT
Chromosome number	SNP position	SNP ID	Coeff	pval	Marf	Log
1	14161523	1_14161523	-0.3829090644	5.67453314e-05	0.1908	4.2460698633088
1	18143414	1_18143414	-0.4526228601	7.237575965e-05	0.1184	4.14040686492155
1	19415093	1_19415093	-0.3712899103	5.822688823e-05	0.2105	4.23487641890195
1	19623134	1_19623134	-0.3052999393	6.720577532e-05	0.4145	4.17259340429984
1	23609043	1_23609043	-0.3094727957	9.959948922e-05	0.3026	4.00174288878016
2	3199366	2_3199366	-0.4346656642	1.971288138e-05	0.1579	4.70524989139913
2	3205791	2_3205791	-0.3877863813	8.763584017e-05	0.1645	4.05731824537526
2	5714178	2_5714178	-0.4594980406	5.85181015e-05	0.1184	4.23270977211352
2	5783331	2_5783331	-0.37542371	6.114206711e-05	0.1842	4.21365988259896
3	11467427	3_11467427	-0.3192003683	5.491439067e-05	0.3224	4.260313830967
3	11475376	3_11475376	-0.3092921281	7.979611511e-05	0.3421	4.09801825184927
3	11584220	3_11584220	-0.4142281113	2.788075483e-05	0.1579	4.55469547253722
3	12972770	3_12972770	-0.4231397817	2.273728159e-05	0.1579	4.64326145965857
3	12978118	3_12978118	-0.4475849112	7.063440456e-06	0.1513	5.15098371153927
3	15223601	3_15223601	0.2949361215	3.701238754e-05	0.4803	4.43165289917932
3	16725008	3_16725008	-0.3070093811	7.949400938e-05	0.3224	4.09966559827734
4	2560775	4_2560775	-0.3614381885	2.492996297e-05	0.25	4.60327836657993
4	6300973	4_6300973	-0.3930247442	8.077226185e-05	0.1513	4.09273775548415
4	6470476	4_6470476	0.3093178659	4.538279411e-05	0.3355	4.34310876915626
4	11876908	4_11876908	-0.4920977235	4.141517578e-05	0.1118	4.38284049100862
4	18461787	4_18461787	-0.4131639681	5.564200218e-06	0.2171	5.25459725107249
4	18467261	4_18467261	-0.3942493045	6.140131721e-06	0.2434	5.21182231206896
4	18470265	4_18470265	-0.4044675758	2.189768451e-05	0.1908	4.65960180560258
4	18470349	4_18470349	-0.4044675758	2.189768451e-05	0.1908	4.65960180560258
4	18472063	4_18472063	-0.343974448	9.454871198e-05	0.2303	4.02434438309381
5	11663119	5_11663119	-0.3805506624	6.967015533e-05	0.1711	4.15695322120238
5	16550556	5_16550556	0.2909977053	7.412129567e-05	0.4079	4.13005699764492
5	16554881	5_16554881	0.3428118827	2.057690832e-05	0.2697	4.68661987740784
5	21972903	5_21972903	-0.4734360426	4.109402672e-05	0.1118	4.38622130102108

## Sheet: top_SNPs_J5_27C_UNCUT
Chromosome number	SNP position	SNP ID	Coeff	pval	Marf	Log
1	3196511	1_3196511	-0.4612213126	5.619006075e-05	0.2454	4.25034049836647
1	8145216	1_8145216	-0.3716407447	1.485231959e-05	0.4785	4.82820571426138
1	18690154	1_18690154	-0.3960008258	2.852532115e-05	0.3374	4.54476945741325
1	18749246	1_18749246	-0.6294382412	3.427997315e-05	0.1104	4.46495952691253
1	18749271	1_18749271	-0.6558459137	8.891016253e-06	0.1166	5.05104859585256
1	19415093	1_19415093	-0.5307943768	3.444010317e-06	0.1902	5.46293555622841
1	19746941	1_19746941	-0.662860779	9.434927299e-05	0.1166	4.02526144195001
1	19747826	1_19747826	-0.686207225	8.077084815e-05	0.1043	4.09274535670106
2	18079712	2_18079712	-0.7158586723	8.556547144e-05	0.135	4.06770145247562
3	9195856	3_9195856	-0.4134687432	3.981288806e-05	0.2515	4.39997631719039
3	11112827	3_11112827	-0.4292521251	2.408465297e-05	0.2393	4.61825960694971
3	20909961	3_20909961	-0.5476958769	5.229452537e-05	0.1043	4.2815437743459
3	22083352	3_22083352	-0.3748246005	9.128114496e-05	0.3558	4.03961892110199
3	22801958	3_22801958	-0.3903847849	8.654406407e-05	0.2515	4.06276271438651
4	553888	4_553888	-0.4013110126	2.553490715e-05	0.411	4.59286571698667
4	2251201	4_2251201	-0.4844966072	3.406249444e-05	0.1779	4.4677235512689
4	2348251	4_2348251	0.3998011528	5.267531677e-05	0.2822	4.27839284402457
4	6195211	4_6195211	-0.4009786939	3.448097104e-05	0.2025	4.46242051223899
4	8100523	4_8100523	-0.4424023021	1.39928942e-05	0.2577	4.85409244954732
4	8112220	4_8112220	-0.609930946	1.887716028e-07	0.1779	6.72406333670549
4	8117346	4_8117346	-0.609930946	1.887716028e-07	0.1779	6.72406333670549
4	8117956	4_8117956	-0.609930946	1.887716028e-07	0.1779	6.72406333670549
4	8118025	4_8118025	-0.609930946	1.887716028e-07	0.1779	6.72406333670549
4	8118999	4_8118999	-0.4985444024	4.499230804e-06	0.2209	5.34686172758737
4	8121943	4_8121943	-0.4489389	5.906933337e-06	0.2883	5.22863793036728
4	9887552	4_9887552	-0.4443155617	3.08110671e-05	0.2147	4.51129326021547
4	13939714	4_13939714	-0.3869514818	6.739058996e-05	0.3558	4.17140074165099
5	18322558	5_18322558	-0.4351497436	3.215434338e-05	0.3006	4.49276035466633
5	18502321	5_18502321	-0.5500800444	3.467750298e-05	0.1288	4.4599521822757
5	18502348	5_18502348	-0.5727365401	1.746635409e-05	0.1227	4.75779773977045
5	18504018	5_18504018	-0.4964315247	3.382954641e-05	0.1779	4.47070382523758
5	20408690	5_20408690	-0.4403132559	2.522041392e-05	0.3374	4.59824779001921

## Sheet: top_SNPs_J6_27C_CUT
Chromosome number	SNP position	SNP ID	Coeff	pval	Marf	Log
1	4001906	1_4001906	0.3983476342	8.502299636e-05	0.2895	4.07046359379746
1	6518886	1_6518886	-0.5224524455	6.246632363e-05	0.2039	4.20435405310932
1	6521742	1_6521742	-0.5639373728	7.249638533e-05	0.1645	4.13968364681342
2	1873244	2_1873244	-0.3726583699	8.900579062e-05	0.4539	4.05058173770897
2	3199366	2_3199366	-0.5604063392	6.268617843e-06	0.1579	5.20282820547373
2	16895659	2_16895659	0.3551156759	7.733618531e-05	0.4868	4.11161725377415
2	16896465	2_16896465	0.371539717	3.159723267e-05	0.4737	4.50035095183654
3	12972770	3_12972770	-0.4775595767	9.010973195e-05	0.1579	4.04522830220695
3	12978118	3_12978118	-0.5052474102	2.985236802e-05	0.1513	4.52502121303616
4	2560775	4_2560775	-0.4307362573	4.047959351e-05	0.25	4.39276385726634
4	5085925	4_5085925	0.3634815059	9.260877285e-05	0.4276	4.0333478705548
4	6470476	4_6470476	0.3943531783	1.635490135e-05	0.3355	4.78635207112199
4	18461787	4_18461787	-0.4418704212	9.191891795e-05	0.2171	4.03659509671218
5	16550556	5_16550556	0.3466300135	9.691224807e-05	0.4079	4.0136213319991
5	18274110	5_18274110	-0.6252241249	6.384830357e-05	0.1118	4.19485063731952
5	18325565	5_18325565	0.4856788381	6.108727826e-06	0.2368	5.21404922440139

## Sheet: top_SNPs_J6_27C_UNCUT
Chromosome number	SNP position	SNP ID	Coeff	pval	Marf	Log
1	864335	1_864335	-0.4947544943	9.743730628e-05	0.4417	4.01127473090889
1	3196511	1_3196511	-0.543381577	5.852590364e-05	0.2454	4.23265187207242
1	8145216	1_8145216	-0.441477593	1.421990529e-05	0.4785	4.84710329616373
1	11162529	1_11162529	0.4388729299	7.145206008e-05	0.411	4.14598524527079
1	18749271	1_18749271	-0.7143537803	4.533891421e-05	0.1166	4.34352888470028
3	13428421	3_13428421	-0.6323692794	4.706354535e-05	0.1288	4.32731536003409
3	20909961	3_20909961	-0.6687029297	3.476895099e-05	0.1043	4.45880841216768
3	22801958	3_22801958	-0.4708533555	6.803083653e-05	0.2515	4.16729418877588
4	553888	4_553888	-0.4459890132	7.984084741e-05	0.411	4.09777486220749
4	2251201	4_2251201	-0.588132059	2.442142209e-05	0.1779	4.61222905014308
4	2348251	4_2348251	0.4713630405	5.749477408e-05	0.2822	4.24037162820361
4	5084809	4_5084809	0.4655764272	9.712432859e-05	0.3436	4.01267197041153
4	8100523	4_8100523	-0.5572575588	3.425524299e-06	0.2577	5.46527294746026
4	8112220	4_8112220	-0.6317987923	6.246363768e-06	0.1779	5.20437272746496
4	8117346	4_8117346	-0.6317987923	6.246363768e-06	0.1779	5.20437272746496
4	8117956	4_8117956	-0.6317987923	6.246363768e-06	0.1779	5.20437272746496
4	8118025	4_8118025	-0.6317987923	6.246363768e-06	0.1779	5.20437272746496
4	8118999	4_8118999	-0.5295368262	4.22888829e-05	0.2209	4.37377378699246
4	8121943	4_8121943	-0.4788733461	4.909466672e-05	0.2883	4.30896568384196
4	9887552	4_9887552	-0.5280629746	2.950679851e-05	0.2147	4.53007790892996
4	14753502	4_14753502	0.4937793915	3.747659822e-05	0.3742	4.42623983724349
5	2127186	5_2127186	0.528028727	3.32608463e-05	0.3926	4.47806670464314
5	2129462	5_2129462	0.5022117423	5.430483106e-05	0.4049	4.26516153303783
5	2142321	5_2142321	-0.5369037351	4.902533328e-05	0.2822	4.30957944526501
5	6129742	5_6129742	-0.4881030256	7.025088104e-05	0.2393	4.15334822475511
5	8225046	5_8225046	-0.5650659007	9.157679419e-05	0.1718	4.03821456379983
5	18321675	5_18321675	-0.4430206897	6.409043844e-05	0.3988	4.19320675741544
5	18322558	5_18322558	-0.6405429248	1.435642515e-07	0.3006	6.8429536889871
5	18323844	5_18323844	-0.6006566931	9.385160535e-07	0.2945	6.02755829428735
5	18325032	5_18325032	0.7209061103	5.502487287e-05	0.1227	4.25944095217164
5	18325565	5_18325565	0.594714356	7.888164172e-06	0.2515	5.10302405924183
5	18504018	5_18504018	-0.5576832001	8.563607416e-05	0.1779	4.06734325041227
5	20408690	5_20408690	-0.4914339752	7.083293952e-05	0.3374	4.14976473489474

## Sheet: top_SNPs_J7_27C_CUT
Chromosome number	SNP position	SNP ID	Coeff	pval	Marf	Log
2	3199366	2_3199366	-0.5562389859	2.780646377e-05	0.1579	4.55585423813424
2	5133303	2_5133303	0.4700527331	7.642682097e-05	0.1842	4.11675420483869
2	16895659	2_16895659	0.4074498531	1.821482697e-05	0.4868	4.7395749499412
2	16896227	2_16896227	0.3772561202	6.749538748e-05	0.4671	4.17072590510126
2	16896436	2_16896436	0.3838239982	5.768594853e-05	0.4737	4.23892996187132
2	16896465	2_16896465	0.4174403382	9.845953403e-06	0.4737	5.00674222390227
3	12978118	3_12978118	-0.4999756693	9.852460182e-05	0.1513	4.00645531162832
4	1609867	4_1609867	0.4221439879	6.654196803e-05	0.2763	4.17690435868316
4	2411330	4_2411330	0.5096371555	4.311564258e-05	0.1711	4.36536513694666
4	6470476	4_6470476	0.4188683053	1.524257213e-05	0.3355	4.81694174115847
4	14397964	4_14397964	0.5739199827	9.548367187e-05	0.1447	4.02007088834336
5	18325032	5_18325032	0.6245644733	2.245970208e-05	0.125	4.64859600879897
5	18325565	5_18325565	0.5379317601	2.509246831e-06	0.2368	5.60045661566081
5	18647116	5_18647116	0.3980519462	2.874511166e-05	0.4605	4.54143600000365

[truncated: 22 more sheets: top_SNPs_J7_27C_UNCUT, top_SNPs_J8_27C_CUT, top_SNPs_J8_27C_UNCUT, top_SNPs_J9_27C_CUT, top_SNPs_J9_27C_UNCUT, top_SNPs_J10_27C_CUT, top_SNPs_J11_27C_CUT, top_SNPs_J11_27C_UNCUT, top_SNPs_J12_27C_CUT, top_SNPs_J13_27C_CUT, top_SNPs_J13_27C_UNCUT, top_SNPs_J3_30C_CUT, top_SNPs_J3_30C_UNCUT, top_SNPs_J4_30C_CUT, top_SNPs_J4_30C_UNCUT, top_SNPs_J5_30C_CUT, top_SNPs_J5_30C_UNCUT, top_SNPs_J6_30C_CUT, top_SNPs_J6_30C_UNCUT, top_SNPs_J7_30C_CUT …]
