# Supplementary material for: Quantitative Disease Resistance under Elevated Temperature: Genetic Basis of New Resistance Mechanisms to Ralstonia solanacearum
Source: Front Plant Sci. 2017 Aug 22;8:1387. doi: 10.3389/fpls.2017.01387 (PMC5572249; doi:10.3389/fpls.2017.01387)
Supplement: Supplementary file 4 [file Table4.XLSX]

## Sheet: Table S4
Table S4: Results of Enrichment tests. Analyses were performed using the SNPs in the 0.1% upper tail of the –log10 p-value distribution in both CUT and UNCUT condition for each time point of phenotyping at 30°C. Symbols *, ** and *** denote support from >95%, >97.5% and >99% boostrap replicate, respectively. dai: days after inoculation.
Conditions	dai	GOslim classification					MAPMAN Classification
		Biological process -molecular function-cellular localization	Number of hits	Enrichment	AGI	Description	Bincode	Name
CUT	3	chromatin modification	8	5,03*	At4g36290	AtMORC1_CRT1_MORC1__compromised recognition of TCV 1	35.1	not assigned.no ontology
					At5g43530	Helicase protein with RING/U-box domain	28.2	DNA.repair
		defense response to bacterium	16	2,8*	At3g01500	ATBCA1_ATSABP3_CA1_SABP3__carbonic anhydrase 1	8.3	TCA / org. transformation.carbonic anhydrases
					At3g55800	SBPASE__sedoheptulose-bisphosphatase	1.3.9	PS.calvin cyle.seduheptulose bisphosphatase
					At1g27320	AHK3_HK3__histidine kinase 3	17.4.2	hormone metabolism.cytokinin.signal transduction
					At5g37055	ATSWC6_SEF__HIT-type Zinc finger family protein	27.3.99	RNA.regulation of transcription.unclassified
					At3g26520	GAMMA-TIP2_SITIP_TIP1;2_TIP2__tonoplast intrinsic protein 2	34.19.2	transport.Major Intrinsic Proteins.TIP
					At4g19700	AtILP_BOI_ILP_RING__SBP (S-ribonuclease binding protein) family protein	35.2	protein.degradation.ubiquitin.E3.RING
					At5g04720	ADR1-L2_PHX21__ADR1-like 2	20.1	stress.biotic
					At1g73260	ATKTI1_KTI1__kunitz trypsin inhibitor 1	20.1.7.6.1	stress.biotic.PR-proteins.proteinase inhibitors.trypsin inhibitor
		metabolic process	11	2,29*	At5g04740	ACT domain-containing protein	13	amino acid metabolism
					At2g16890	UDP-Glycosyltransferase superfamily protein	26.2	misc.UDP glucosyl and glucoronyl transferases
					At2g29710	UDP-Glycosyltransferase superfamily protein	26.2	misc.UDP glucosyl and glucoronyl transferases
					At3g46680	UDP-Glycosyltransferase superfamily protein	26.2	misc.UDP glucosyl and glucoronyl transferases
					At3g46690	UDP-Glycosyltransferase superfamily protein	26.2	misc.UDP glucosyl and glucoronyl transferases
					At3g46700	UDP-Glycosyltransferase superfamily protein	26.2	misc.UDP glucosyl and glucoronyl transferases
					At4g15260	UDP-Glycosyltransferase superfamily protein	26.2	misc.UDP glucosyl and glucoronyl transferases
		oxidation-reduction process	45	1,55*	At4g13992	Cysteine/Histidine-rich C1 domain family protein	35.1.26	not assigned.no ontology.DC1 domain containing protein
					At3g07570	Cytochrome b561/ferric reductase transmembrane with DOMON related domain	35.1	not assigned.no ontology
					At3g49140	Pentatricopeptide repeat (PPR) superfamily protein	35.1.5	not assigned.no ontology.pentatricopeptide (PPR) repeat-containing protein
					At1g73250	ATFX_GER1__GDP-4-keto-6-deoxymannose-3,5-epimerase-4-reductase 1	10.1.8	cell wall.precursor synthesis.GER
					At3g47190	2-oxoglutarate (2OG) and Fe(II)-dependent oxygenase superfamily protein	17.5.1	hormone metabolism.ethylene.synthesis-degradation
					At1g23800	ALDH2B_ALDH2B7__aldehyde dehydrogenase 2B7	5.10	fermentation.aldehyde dehydrogenase
					At3g19480	3-PGDH_PGDH3__D-3-phosphoglycerate dehydrogenase	13.1.5.1.1	amino acid metabolism.synthesis.serine-glycine-cysteine group.serine.phosphoglycerate dehydrogenase
					At1g66540	Cytochrome P450 superfamily protein	26.10	misc.cytochrome P450
					At3g53280	CYP71B5__cytochrome p450	26.10	misc.cytochrome P450
					At3g53300	CYP71B31__cytochrome P450, family 71, subfamily B, polypeptide 31	26.10	misc.cytochrome P450
					At3g53305	CYP71B32__cytochrome P450, family 71, subfamily B, polypeptide 32	26.10	misc.cytochrome P450
					At4g15440	CYP74B2_HPL1__hydroperoxide lyase 1	26.10	misc.cytochrome P450
					At5g24960	CYP71A14__cytochrome P450, family 71, subfamily A, polypeptide 14	26.10	misc.cytochrome P450
					At5g25130	CYP71B12__cytochrome P450, family 71, subfamily B, polypeptide 12	26.10	misc.cytochrome P450
					At5g25140	CYP71B13__cytochrome P450, family 71, subfamily B, polypeptide 13	26.10	misc.cytochrome P450
					At5g61320	CYP89A3__cytochrome P450, family 89, subfamily A, polypeptide 3	26.10	misc.cytochrome P450
					At5g24760	GroES-like zinc-binding dehydrogenase family protein	26.11.1	misc.alcohol dehydrogenases
					At3g49120	ATPCB_ATPERX34_PERX34_PRX34_PRXCB__peroxidase	26.12	misc.peroxidases
					At5g17820	Peroxidase superfamily protein	26.12	misc.peroxidases
					At3g17790	ATACP5_ATPAP17_PAP17__purple acid phosphatase 17	26.13	misc.acid and other phosphatases
					At2g29720	CTF2B__FAD/NAD(P)-binding oxidoreductase family protein	26.7	misc.oxidases - copper, flavone etc.
					At4g13010	Oxidoreductase, zinc-binding dehydrogenase family protein	26.7	misc.oxidases - copper, flavone etc.
					At5g61290	Flavin-binding monooxygenase family protein	26.7	misc.oxidases - copper, flavone etc.
					At3g56060	Glucose-methanol-choline (GMC) oxidoreductase family protein	26.8	misc.nitrilases, *nitrile lyases, berberine bridge enzymes, reticuline oxidases, troponine reductases
					At5g51930	Glucose-methanol-choline (GMC) oxidoreductase family protein	26.8	misc.nitrilases, *nitrile lyases, berberine bridge enzymes, reticuline oxidases, troponine reductases
					At5g51950	Glucose-methanol-choline (GMC) oxidoreductase family protein	26.8	misc.nitrilases, *nitrile lyases, berberine bridge enzymes, reticuline oxidases, troponine reductases
					At3g23580	RNR2_RNR2A__ribonucleotide reductase 2A	23.5.4	nucleotide metabolism.deoxynucleotide metabolism.ribonucleoside-diphosphate reductase
					At3g10230	AtLCY_LYC__lycopene cyclase	16.1.4.5	secondary metabolism.isoprenoids.carotenoids.lycopene beta cyclase
					At3g19450	ATCAD4_CAD_CAD-C_CAD4__GroES-like zinc-binding alcohol dehydrogenase family protein	16.2.1.10	secondary metabolism.phenylpropanoids.lignin biosynthesis.CAD
					At5g38630	ACYB-1_CYB-1__cytochrome B561-1	21.2	redox.ascorbate and glutathione
		transcription, DNA-templated	46	1,43*	At3g28956	RNA polymerase II, Rpb4, core protein	35.2	not assigned.unknown
					At4g09070	TATA-binding related factor (TRF) of subunit 20 of Mediator complex	35.2	not assigned.unknown
					At1g76580	Squamosa promoter-binding protein-like (SBP domain) transcription factor family protein	33.3	development.squamosa promoter binding like (SPL)
					At3g19500	basic helix-loop-helix (bHLH) DNA-binding superfamily protein	17.5.3	hormone metabolism.ethylene.induced-regulated-responsive-activated
					At5g51940	NRPB6A_NRPD6A_NRPE6A__RNA polymerase Rpb6	27.2	RNA.transcription
					At5g25150	TAF5__TBP-associated factor 5	27.3.51	RNA.regulation of transcription.General Transcription, TBP-binding protein
					At1g73230	Nascent polypeptide-associated complex NAC	27.3.67	RNA.regulation of transcription.putative transcription regulator
					At3g24010	ATING1_ING1__RING/FYVE/PHD zinc finger superfamily protein	27.3.67	RNA.regulation of transcription.putative transcription regulator
					At5g51590	AHL4__AT hook motif DNA-binding family protein	27.3.67	RNA.regulation of transcription.putative transcription regulator
					At5g62260	AHL6__AT hook motif DNA-binding family protein	27.3.67	RNA.regulation of transcription.putative transcription regulator
					At3g42790	AL3__alfin-like 3	27.3.2	RNA.regulation of transcription.Alfin-like
					At3g53310	AP2/B3-like transcriptional factor family protein	27.3.41	RNA.regulation of transcription.B3 transcription factor family
					At1g30810	JMJ18__Transcription factor jumonji (jmj) family protein / zinc finger (C5HC2 type) family protein	27.3.57	RNA.regulation of transcription.JUMONJI family
					At1g69580	Homeodomain-like superfamily protein	27.3.20	RNA.regulation of transcription.G2-like transcription factor family, GARP
					At4g11880	AGL14_XAL2__AGAMOUS-like 14	27.3.24	RNA.regulation of transcription.MADS box transcription factor family
					At5g38620	MADS-box transcription factor family protein	27.3.24	RNA.regulation of transcription.MADS box transcription factor family
					At3g23130	FLO10_FON1_SUP__C2H2 and C2HC zinc fingers superfamily protein	27.3.11	RNA.regulation of transcription.C2H2 zinc finger family
					At1g06150	EMB1444__basic helix-loop-helix (bHLH) DNA-binding superfamily protein	27.3.6	RNA.regulation of transcription.bHLH,Basic Helix-Loop-Helix family
					At3g25710	ATAIG1_BHLH32_TMO5__basic helix-loop-helix 32	27.3.6	RNA.regulation of transcription.bHLH,Basic Helix-Loop-Helix family
					At5g67060	HEC1__basic helix-loop-helix (bHLH) DNA-binding superfamily protein	27.3.6	RNA.regulation of transcription.bHLH,Basic Helix-Loop-Helix family
					At3g19510	HAT3.1__Homeodomain-like protein with RING/FYVE/PHD-type zinc finger domain	27.3.22	RNA.regulation of transcription.HB,Homeobox transcription factor family
					At5g17320	HDG9__homeodomain GLABROUS 9	27.3.22	RNA.regulation of transcription.HB,Homeobox transcription factor family
					At5g17810	WOX12__WUSCHEL related homeobox 12	27.3.22	RNA.regulation of transcription.HB,Homeobox transcription factor family
					At1g66550	ATWRKY67 WRKY DNA-binding protein 67	27.3.32	RNA.regulation of transcription.WRKY domain transcription factor family
					At1g66560	ATWRKY64_WRKY DNA-binding protein 64	27.3.32	RNA.regulation of transcription.WRKY domain transcription factor family
					At2g37260	ATWRKY44_DSL1_TTG2_WRKY family transcription factor family protein	27.3.32	RNA.regulation of transcription.WRKY domain transcription factor family
					At3g07610	IBM1__Transcription factor jumonji (jmjC) domain-containing protein	29.5.11.4.2	protein.degradation.ubiquitin.E3.RING
					At2g42730	F-box family protein	29.5.11.4.3.2	protein.degradation.ubiquitin.E3.SCF.FBOX
					At4g29940	PRHA__pathogenesis related homeodomain protein A	20.1	stress.biotic
	4	cotyledon development	8	12,45*	At2g34650	ABR_PID__Protein kinase superfamily protein	29.4	protein.postranslational modification
		fruit development	11	18,64**	At4g02460	AtPMS1_PMS1__DNA mismatch repair protein, putative	28.2	DNA.repair
					At5g02030	BLH9_BLR_HB-6_LSN_PNY_RPL_VAN__POX (plant homeobox) family protein	27.3.22	RNA.regulation of transcription.HB,Homeobox transcription factor family
					At2g21060	ATCSP4_ATGRP2B_GRP2B__glycine-rich protein 2B	27.3.75	RNA.regulation of transcription.GRP
		lateral root morphogenesis	6	28,83**	At2g34680	AIR9__Outer arm dynein light chain 1 protein	17.2.3	hormone metabolism.auxin.induced-regulated-responsive-activated
					At2g34680	AIR9__Outer arm dynein light chain 1 protein	17.2.3	hormone metabolism.auxin.induced-regulated-responsive-activated
		leaf development	11	5,18*	At4g18390	TCP2__TEOSINTE BRANCHED 1, cycloidea and PCF transcription factor 2	27.3.29	RNA.regulation of transcription.TCP transcription factor family
					At4g38630	ATMCB1_MBP1_MCB1_RPN10__regulatory particle non-ATPase 10	29.5.11	protein.degradation.ubiquitin
		mismatch repair	10	23,01**	At5g16630	ATRAD4_RAD4__DNA repair protein Rad4 family	28.2	DNA.repair
		mRNA processing	20	6,28**	At3g26560	ATP-dependent RNA helicase, putativeATP-dependent RNA helicase	27.1	RNA.processing
					At4g02430	At-SR34b_SR34b__RNA-binding (RRM/RBD/RNP motifs) family protein	27.1.1	RNA.processing.splicing
		photoperiodism, flowering	12	14,87**	At4g02440	EID1__F-box family protein	29.5.11.4.3.2	protein.degradation.ubiquitin.E3.SCF.FBOX
					At5g62640	AtELF5_ELF5__proline-rich family protein	35.1.42	not assigned.no ontology.proline rich family
					At2g21070	FIO1__methyltransferasesFIO1__methyltransferases	35.2	not assigned.unknown
		pseudouridine synthesis	7	18,66**	At4g21770	Pseudouridine synthase family protein	29.1.30	protein.aa activation.pseudouridylate synthase
		regulation of auxin polar transport	10	34,86**	At4g02450	HSP20-like chaperones superfamily protein	35.1.40	not assigned.no ontology.glycine rich proteins
		response to salicylic acid	9	3,36*	At1g15520	ABCG40_ATABCG40_ATPDR12_PDR12__pleiotropic drug resistance 12	34.16	transport.ABC transporters and multidrug resistance systems
					At1g71030	MYB-like 2	27.3.26	RNA.regulation of transcription.MYB-related transcription factor family
					At2g47190	myb domain protein 2	27.3.25	RNA.regulation of transcription.MYB domain transcription factor family
					At4g38620	myb domain protein 4	27.3.25	RNA.regulation of transcription.MYB domain transcription factor family
					At2g34690	Glycolipid transfer protein (GLTP) family protein	33.99	development.unspecified
					At1g71220	EMS-MUTAGENIZED BRI1 SUPPRESSOR 1	29.7.4	protein.glycosylation.UDP-glucose glycoprotein glucosyltransferase
					At2g06010	OBP3-responsive protein 4 (ORG4)	35.2	not assigned.unknown
		seed germination	8	5,17*	At5g43280	ATDCI1_DCI1__delta(3,5),delta(2,4)-dienoyl-CoA isomerase 1	13.2.6.3	amino acid metabolism.degradation.aromatic aa.tryptophan
					At4g21750	ATML1__Homeobox-leucine zipper family protein / lipid-binding START domain-containing protein	27.3.22	RNA.regulation of transcription.HB,Homeobox transcription factor family
		small GTPase mediated signal transduction	10	5,68*	At2g47170	ARF1A1C_BEX1__Ras-related small GTP-binding family protein	29.4	protein.postranslational modification
					At3g51290	APSR1__Protein of unknown function (DUF630) ;Protein of unknown function (DUF632)	35.1.42	not assigned.no ontology.proline rich family
					At1g18200	AtRABA6b_RABA6b__RAB GTPase homolog A6B	30.5	signalling.G-proteins
					At3g51300	ARAC11_ATRAC11_ATROP1_ROP1_ROP1AT__RHO-related protein from plants 1	30.5	signalling.G-proteins
					At4g18800	ATHSGBP_ATRAB11B_ATRABA1D_RABA1d__RAB GTPase homolog A1D	30.5	signalling.G-proteins
		thylakoid membrane organization	10	13,99**	At1g65260	PTAC4_VIPP1__plastid transcriptionally active 4	27.3.99	RNA.regulation of transcription.unclassified
	5	cold acclimation	8	9,72**	At1g29390	COR314-TM2_COR413IM2__cold regulated 314 thylakoid membrane 2	35.1	not assigned.no ontology
					At1g29395	COR413-TM1_COR413IM1_COR414-TM1__COLD REGULATED 314 INNER MEMBRANE 1	35.1	not assigned.no ontology
		cotyledon development	8	12,74**	At4g23750	CRF2_TMO3__cytokinin response factor 2	27.3.3	RNA.regulation of transcription.AP2/EREBP, APETALA2/Ethylene-responsive element binding protein family
		metabolic process	12	2,49*	At5g03430	phosphoadenosine phosphosulfate (PAPS) reductase family protein	35.1	not assigned.no ontology
					At5g41120	Esterase/lipase/thioesterase family protein	35.1	not assigned.no ontology
					At5g41130	Esterase/lipase/thioesterase family protein	35.1	not assigned.no ontology
					At5g62180	carboxyesterase 20	35.1	not assigned.no ontology
					At5g25320	ACT-like superfamily protein	13	amino acid metabolism
					At5g38010	UDP-Glycosyltransferase superfamily protein	26.2	misc.UDP glucosyl and glucoronyl transferases
					At1g50580	UDP-Glycosyltransferase superfamily protein	17.2.1	hormone metabolism.auxin.synthesis-degradation
					At5g03620	Subtilisin-like serine endopeptidase family protein	29.5.1	protein.degradation.subtilases
		protein dephosphorylation	7	3,61*	At1g68410	Protein phosphatase 2C family protein	29.4	protein.postranslational modification
					At3g16560	Protein phosphatase 2C family protein	29.4	protein.postranslational modification
					At3g23610	DSPTP1__dual specificity protein phosphatase 1	29.4	protein.postranslational modification
					At3g51470	Protein phosphatase 2C family protein	29.4	protein.postranslational modification
					At4g08260	Protein phosphatase 2C family protein	29.4	protein.postranslational modification
					At5g27930	Protein phosphatase 2C family protein	29.4	protein.postranslational modification
		pseudouridine synthesis	7	18,53***	At4g21770	Pseudouridine synthase family protein	29.1.30	protein.aa activation.pseudouridylate synthase
		response to wounding	9	2,46*	At3g51460	Phosphoinositide phosphatase family protein	11.9.3.5	lipid metabolism.lipid degradation.lysophospholipases.phosphoinositide phospholipase C
					At3g51480	glutamate receptor 3.6	30.1.1	signalling.in sugar and nutrient physiology
					At3g51420	strictosidine synthase-like 4	16.4.1	secondary metabolism.N misc.alkaloid-like
					At3g51440	Calcium-dependent phosphotriesterase superfamily protein	16.4.1	secondary metabolism.N misc.alkaloid-like
					At3g51450	Calcium-dependent phosphotriesterase superfamily protein	16.4.1	secondary metabolism.N misc.alkaloid-like
					At2g06050	oxophytodienoate-reductase 3	17.7.1.5	hormone metabolism.jasmonate.synthesis-degradation.12-Oxo-PDA-reductase
		seed germination	9	5,76**	At4g21750	ATML1__Homeobox-leucine zipper family protein / lipid-binding START domain-containing protein	27.3.22	RNA.regulation of transcription.HB,Homeobox transcription factor family
					At5g43280	ATDCI1_DCI1__delta(3,5),delta(2,4)-dienoyl-CoA isomerase 1	13.2.6.3	amino acid metabolism.degradation.aromatic aa.tryptophan
		small GTPase mediated signal transduction	7	3,99*	At3g51290	APSR1__Protein of unknown function (DUF630) ;Protein of unknown function (DUF632)	35.1.42	not assigned.no ontology.proline rich family
					At3g51300	ARAC11_ATRAC11_ATROP1_ROP1_ROP1AT__RHO-related protein from plants 1	30.5	signalling.G-proteins
					At2g47170	ARF1A1C_BEX1__Ras-related small GTP-binding family protein	29.4	protein.postranslational modification
	6	fatty acid biosynthetic process	7	3.45952	At3g16170	AMP-dependent synthetase and ligase family protein	11.1.8	lipid metabolism.FA synthesis and FA elongation.acyl coa ligase
					At1g65290	mitochondrial acyl carrier protein 2	11.1.12	lipid metabolism.FA synthesis and FA elongation.ACP protein
					At1g08510	fatty acyl-ACP thioesterases B	11.1.7	lipid metabolism.FA synthesis and FA elongation.ACP thioesterase
					At5g38020	S-adenosyl-L-methionine-dependent methyltransferases superfamily protein	17.8.1	hormone metabolism.salicylic acid.synthesis-degradation
		response to ethylene	6	2,74*	At3g51430	Calcium-dependent phosphotriesterase superfamily protein	16.4.1	secondary metabolism.N misc.alkaloid-like
					At3g51440	Calcium-dependent phosphotriesterase superfamily protein	16.4.1	secondary metabolism.N misc.alkaloid-like
					At3g51450	Calcium-dependent phosphotriesterase superfamily protein	16.4.1	secondary metabolism.N misc.alkaloid-like
					At5g03280	NRAMP metal ion transporter family protein	34.12	transport.metal
					At3g20770	Ethylene insensitive 3 family protein	27.3.19	RNA.regulation of transcription.EIN3-like(EIL) transcription factor family
					At3g51550	Malectin/receptor-like protein kinase family protein	30.2.16	signalling.receptor kinases.Catharanthus roseus-like RLK1
	7	cell wall organization	13	2,33*	At5g25310	Exostosin family protein	10.3	cell wall.hemicellulose synthesis
					At3g19020	Leucine-rich repeat (LRR) family protein	10.5.3	cell wall.cell wall proteins.LRR
					At3g22800	Leucine-rich repeat (LRR) family protein	10.5.3	cell wall.cell wall proteins.LRR
					At5g17200	Pectin lyase-like superfamily protein	10.6.3	cell wall.degradation.pectate lyases and polygalacturonases
					At1g65310	ATXTH17_XTH17__xyloglucan endotransglucosylase/hydrolase 17	10.7	cell wall.modification
					At1g06490	ATGSL07_CalS7_GSL07_GSL7_atgsl7__glucan synthase-like 7	3.6	minor CHO metabolism.callose
					At1g06780	GAUT6__galacturonosyltransferase 6	26.2	misc.UDP glucosyl and glucoronyl transferases
					At1g65610	ATGH9A2_KOR2__Six-hairpin glycosidases superfamily protein	26.3.4	misc.gluco-, galacto- and mannosidases.endoglucanase
		defense response	32	2,36*	At1g53350	Disease resistance protein (CC-NBS-LRR class) family	20.1.7	stress.biotic.PR-proteins
					At3g04210	Disease resistance protein (TIR-NBS class)	20.1.7	stress.biotic.PR-proteins
					At3g04220	Disease resistance protein (TIR-NBS-LRR class) family	20.1.7	stress.biotic.PR-proteins
					At4g16960	Disease resistance protein (TIR-NBS-LRR class) family	20.1.7	stress.biotic.PR-proteins
					At3g26450	Polyketide cyclase/dehydrase and lipid transport superfamily protein	20.2.99	stress.abiotic.unspecified
					At3g26460	Polyketide cyclase/dehydrase and lipid transport superfamily protein	20.2.99	stress.abiotic.unspecified
					At3g25180	CYP82G1__cytochrome P450, family 82, subfamily G, polypeptide 1	26.10	misc.cytochrome P450
					At4g00360	ATT1_CYP86A2__cytochrome P450, family 86, subfamily A, polypeptide 2	26.10	misc.cytochrome P450
		protein phosphorylation	37	1,97*	At1g30570	HERK2__hercules receptor kinase 2	30.2.16	signalling.receptor kinases.Catharanthus roseus-like RLK1
					At1g61475	ATP binding;protein kinases	30.2.24	signalling.receptor kinases.S-locus glycoprotein like
					At4g11460	CRK30__cysteine-rich RLK (RECEPTOR-like protein kinase) 30	30.2.17	signalling.receptor kinases.DUF 26
					At4g11470	CRK31__cysteine-rich RLK (RECEPTOR-like protein kinase) 31	30.2.17	signalling.receptor kinases.DUF 26
					At4g11480	CRK32__cysteine-rich RLK (RECEPTOR-like protein kinase) 32	30.2.17	signalling.receptor kinases.DUF 26
					At4g21400	CRK28__cysteine-rich RLK (RECEPTOR-like protein kinase) 28	30.2.17	signalling.receptor kinases.DUF 26
					At4g21410	CRK29__cysteine-rich RLK (RECEPTOR-like protein kinase) 29	30.2.17	signalling.receptor kinases.DUF 26
					At1g67890	PAS domain-containing protein tyrosine kinase family protein	30.6	signalling.MAP kinases
					At1g66460	Protein kinase superfamily protein	29.4.1.56	protein.postranslational modification.kinase.receptor like cytoplasmatic kinase VI
					At1g07870	Protein kinase superfamily protein	29.4.1.57	protein.postranslational modification.kinase.receptor like cytoplasmatic kinase VII
					At4g13190	Protein kinase superfamily protein	29.4.1.57	protein.postranslational modification.kinase.receptor like cytoplasmatic kinase VII
					At1g67580	Protein kinase superfamily protein	29.4	protein.postranslational modification
					At1g69220	SIK1__Protein kinase superfamily protein	29.4	protein.postranslational modification
					At3g22750	Protein kinase superfamily protein	29.4	protein.postranslational modification
					At4g12020	ATWRKY19_MAPKKK11_MEKK4_WRKY19__protein kinase family protein	20.1.5	stress.biotic.regulation of transcription
					At4g12020	ATWRKY19_MAPKKK11_MEKK4_WRKY19__protein kinase family protein	20.1.5	stress.biotic.regulation of transcription
					At1g50240	FU__Protein kinase family protein with ARM repeat domain	35.1.3	not assigned.no ontology.armadillo/beta-catenin repeat family protein
		recognition of pollen	8	13,98**	At1g61480	S-locus lectin protein kinase family protein	30.2.24	signalling.receptor kinases.S-locus glycoprotein like
					At4g21390	B120__S-locus lectin protein kinase family protein	30.2.24	signalling.receptor kinases.S-locus glycoprotein like
	10	flower development	9	2,88*	At1g77080	AGL27_FLM_MAF1__K-box region and MADS-box transcription factor family protein	27.3.24	RNA.regulation of transcription.MADS box transcription factor family
					At2g06210	ELF8_VIP6__binding	33.99	development.unspecified
					At3g10570	CYP77A6__cytochrome P450, family 77, subfamily A, polypeptide 6	26.10	misc.cytochrome P450
					At1g64520	RPN12a__regulatory particle non-ATPase 12A	29.5.11.20	protein.degradation.ubiquitin.proteasom
					At3g22440	FRIGIDA-like protein	10.5.4	cell wall.cell wall proteins.HRGP
		protein processing	6	10,39*	At5g25752	ATRBL11_AtRBL9_RBL11_RBL9__rhomboid-like protein 11	29.5.5	protein.degradation.serine protease
		protein ubiquitination	19	2,08*	At5g37490	ARM repeat superfamily protein	27.3.64	RNA.regulation of transcription.PHOR1
					At5g37890	Protein with RING/U-box and TRAF-like domains	33.99	development.unspecified
					At3g63220	Galactose oxidase/kelch repeat superfamily protein	29.5.11.4.3.2	protein.degradation.ubiquitin.E3.SCF.FBOX
					At4g11590	F-box associated ubiquitination effector family protein	29.5.11.4.3.2	protein.degradation.ubiquitin.E3.SCF.FBOX
					At4g21510	AtFBS2_FBS2__F-box family protein	29.5.11.4.3.2	protein.degradation.ubiquitin.E3.SCF.FBOX
					At5g25760	PEX4_UBC21__peroxin4	29.5.11.3	protein.degradation.ubiquitin.E2
					At3g52590	EMB2167_ERD16_HAP4_UBQ1__ubiquitin extension protein 1	29.5.11	protein.degradation.ubiquitin
					At4g21530	APC4__Transducin/WD40 repeat-like superfamily protein	29.5.11.4.4	protein.degradation.ubiquitin.E3.APC
					At3g53060	ASK6_SK6__SKP1-like 6ASK6_SK6__SKP1-like 6	29.5.11.4.3.1	protein.degradation.ubiquitin.E3.SCF.SKP
					At1g67900	Phototropic-responsive NPH3 family protein	30.11	signalling.light
					At5g10250	DOT3__Phototropic-responsive NPH3 family protein	30.11	signalling.light
					At5g37490	ARM repeat superfamily protein	27.3.64	RNA.regulation of transcription.PHOR1
		response to glucose	9	15,74**	At1g67890	PAS domain-containing protein tyrosine kinase family protein	30.6	signalling.MAP kinases
		response to light stimulus	9	2,70*	At1g15510	Tetratricopeptide repeat (TPR)-like superfamily protein	35.1.5	not assigned.no ontology.pentatricopeptide (PPR) repeat-containing protein
		secondary metabolite biosynthetic process	11	3,57*	At3g10560	CYP77A7_UNE9__Cytochrome P450 superfamily protein	26.10	misc.cytochrome P450
					At3g53280	CYP71B5__cytochrome p450	26.10	misc.cytochrome P450
					At3g53300	CYP71B31__cytochrome P450, family 71, subfamily B, polypeptide 31	26.10	misc.cytochrome P450
					At4g13290	CYP71A19__cytochrome P450, family 71, subfamily A, polypeptide 19	26.10	misc.cytochrome P450
					At4g37410	CYP81F4__cytochrome P450, family 81, subfamily F, polypeptide 4	26.10	misc.cytochrome P450
					At4g37430	CYP81F1_CYP91A2__cytochrome P450, family 91, subfamily A, polypeptide 2	26.10	misc.cytochrome P450
UNCUT	3	embryo development ending in seed dormancy	16	2,09*	At1g49510	emb1273__embryo defective 1273	33.99	development.unspecified
					At3g20070	TTN9__titan9	33.99	development.unspecified
					At5g49930	emb1441__zinc knuckle (CCHC-type) family protein	33.99	development.unspecified
					At1g48175	TAD1_emb2191__Cytidine/deoxycytidylate deaminase family protein	23.5.3	nucleotide metabolism.deoxynucleotide metabolism.cytosine deaminase
					At4g20090	EMB1025__Pentatricopeptide repeat (PPR) superfamily protein	35.1.5	not assigned.no ontology.pentatricopeptide (PPR) repeat-containing protein
					At5g21140	emb1379__embryo defective 1379	35.2	not assigned.unknown
					At5g53860	EMB64_emb2737__embryo defective 2737	35.2	not assigned.unknown
					At3g02570	MEE31_PMI1__Mannose-6-phosphate isomerase, type I	10.1.20	cell wall.precursor synthesis.phosphomannose isomerase
		fatty acid biosynthetic process	6	2,92*	At1g62640	3-ketoacyl-acyl carrier protein synthase III	11.1.3	lipid metabolism.FA synthesis and FA elongation.ketoacyl ACP synthase
		iron-sulfur cluster assembly	16	15,42***	At3g02280	AtTAH18_TAH18__Flavodoxin family protein	19.99	tetrapyrrole synthesis.unspecified
					At3g20970	ATNFU2_NFU4__NFU domain protein 4	29.8	protein.assembly and cofactor ligation
					At4g25830	Uncharacterised protein family (UPF0497)	35.1	not assigned.no ontology
					At5g15290	CASP5__Uncharacterised protein family (UPF0497)	35.1	not assigned.no ontology
		lateral root formation	8	12,46**	At4g29040	RPT2a__regulatory particle AAA-ATPase 2A	29.5.11.20	protein.degradation.ubiquitin.proteasom
		lipid transport	10	4,10*	At1g65410	ABCI13_ATNAP11_NAP11_TGD3__non-intrinsic ABC protein 11	34.16	transport.ABC transporters and multidrug resistance systems
					At5g38160	Bifunctional inhibitor/lipid-transfer protein/seed storage 2S albumin superfamily protein	26.21	misc.protease inhibitor/seed storage/lipid transfer protein (LTP) family protein
					At5g38170	Bifunctional inhibitor/lipid-transfer protein/seed storage 2S albumin superfamily protein	26.21	misc.protease inhibitor/seed storage/lipid transfer protein (LTP) family protein
					At5g38180	Bifunctional inhibitor/lipid-transfer protein/seed storage 2S albumin superfamily protein	26.21	misc.protease inhibitor/seed storage/lipid transfer protein (LTP) family protein
		oxidation-reduction process	53	1,80*	At1g64190	6-phosphogluconate dehydrogenase family protein	7.1.3	OPP.oxidative PP.6-phosphogluconate dehydrogenase
					At1g14730	Cytochrome b561/ferric reductase transmembrane protein family	21.2	redox.ascorbate and glutathione
					At1g31180	ATIMD3_IMD3_IPMDH1__isopropylmalate dehydrogenase 3	13.1.4.4.3	amino acid metabolism.synthesis.branched chain group.leucine specific.3-isopropylmalate dehydrogenase
					At2g12190	Cytochrome P450 superfamily protein	26.10	misc.cytochrome P450
					At5g14400	CYP724A1__cytochrome P450, family 724, subfamily A, polypeptide 1	26.10	misc.cytochrome P450
					At5g51900	Cytochrome P450 family protein	26.10	misc.cytochrome P450
					At1g63370	Flavin-binding monooxygenase family protein	26.7	misc.oxidases - copper, flavone etc.
					At1g14190	Glucose-methanol-choline (GMC) oxidoreductase family protein	26.8	misc.nitrilases, *nitrile lyases, berberine bridge enzymes, reticuline oxidases, troponine reductases
					At5g51930	Glucose-methanol-choline (GMC) oxidoreductase family protein	26.8	misc.nitrilases, *nitrile lyases, berberine bridge enzymes, reticuline oxidases, troponine reductases
					At3g02590	Fatty acid hydroxylase superfamily protein	17.3.1.2.6	hormone metabolism.brassinosteroid.synthesis-degradation.sterols.DWF7
					At1g72590	3-oxo-5-alpha-steroid 4-dehydrogenase family protein	17.3.1.1.1	hormone metabolism.brassinosteroid.synthesis-degradation.BRs.DET2
					At1g57770	FAD/NAD(P)-binding oxidoreductase family protein	16.1.4	secondary metabolism.isoprenoids.carotenoids
					At1g31180	ATIMD3_IMD3_IPMDH1__isopropylmalate dehydrogenase 3	13.1.4.4.3	amino acid metabolism.synthesis.branched chain group.leucine specific.3-isopropylmalate dehydrogenase
					At1g14185	Glucose-methanol-choline (GMC) oxidoreductase family protein	35.1	not assigned.no ontology
					At3g48400	Cysteine/Histidine-rich C1 domain family protein	35.1.26	not assigned.no ontology.DC1 domain containing protein
					At4g10370	Cysteine/Histidine-rich C1 domain family protein	35.1.26	not assigned.no ontology.DC1 domain containing protein
					At4g13130	Cysteine/Histidine-rich C1 domain family protein	35.1.26	not assigned.no ontology.DC1 domain containing protein
		photomorphogenesis	9	7,93**	At5g14250	COP13_CSN3_FUS11__Proteasome component (PCI) domain protein	30.11.1	signalling.light.COP9 signalosome
					At5g14250	COP13_CSN3_FUS11__Proteasome component (PCI) domain protein	30.11.1	signalling.light.COP9 signalosome
		regulation of translational initiation	6	9,30**	At1g65220	ARM repeat superfamily protein	29.2.3	protein.synthesis.initiation
					At3g02270	Trimeric LpxA-like enzyme	29.2.3	protein.synthesis.initiation
		response to auxin	12	2,51*	At3g12830	SAUR72__SAUR-like auxin-responsive protein family	17.2.3	hormone metabolism.auxin.induced-regulated-responsive-activated
					At3g25880	NAD(P)-binding Rossmann-fold superfamily protein	17.2.2	hormone metabolism.auxin.signal transduction
					At5g14960	DEL2_E2FD_E2L1__DP-E2F-like 2	27.3.18	RNA.regulation of transcription.E2F/DP transcription factor family
					At5g15310	ATMIXTA_ATMYB16_MYB16__myb domain protein 16	27.3.25	RNA.regulation of transcription.MYB domain transcription factor family
		response to fungus	9	6,35*	At5g26920	CBP60G__Cam-binding protein 60-like G	30.3	signalling.calcium
					At1g08720	ATEDR1_EDR1__Protein kinase superfamily protein	30.6	signalling.MAP kinases
		secondary metabolite biosynthetic process	29	9,26**	At3g20080	CYP705A15__cytochrome P450, family 705, subfamily A, polypeptide 15	26.10	misc.cytochrome P450
					At3g20090	CYP705A18__cytochrome P450, family 705, subfamily A, polypeptide 18	26.10	misc.cytochrome P450
					At3g20100	CYP705A19__cytochrome P450, family 705, subfamily A, polypeptide 19	26.10	misc.cytochrome P450
					At3g20940	CYP705A30__cytochrome P450, family 705, subfamily A, polypeptide 30	26.10	misc.cytochrome P450
					At3g20950	CYP705A32__cytochrome P450, family 705, subfamily A, polypeptide 32	26.10	misc.cytochrome P450
					At3g20960	CYP705A33__cytochrome P450, family 705, subfamily A, polypeptide 33	26.10	misc.cytochrome P450
		unidimensional cell growth	12	5,95**	At1g21270	WAK2__wall-associated kinase 2	30.2.25	signalling.receptor kinases.wall associated kinase
					At3g02260	ASA1_BIG_CRM1_DOC1_LPR1_TIR3_UMB1__auxin transport protein (BIG)	17.2.2	hormone metabolism.auxin.signal transduction
					At3g02580	BUL1_DWF7_STE1__sterol 1	17.3.1.2.6	hormone metabolism.brassinosteroid.synthesis-degradation.sterols.DWF7
	4	flavonoid biosynthetic process	13	6,71**	At5g20550	2-oxoglutarate (2OG) and Fe(II)-dependent oxygenase superfamily protein	17.5.1	hormone metabolism.ethylene.synthesis-degradation
					At5g63580	ATFLS2_FLS2__flavonol synthase 2	16.8.4	secondary metabolism.flavonoids.flavonols
					At5g63590	ATFLS3_FLS3__flavonol synthase 3	16.8.4	secondary metabolism.flavonoids.flavonols
					At5g63595	ATFLS4_FLS4__flavonol synthase 4	16.8.4	secondary metabolism.flavonoids.flavonols
					At5g63600	ATFLS5_FLS5__flavonol synthase 5	16.8.4	secondary metabolism.flavonoids.flavonols
					At1g43620	TT15_UGT80B1__UDP-Glycosyltransferase superfamily protein	11.8.3	lipid metabolism.''exotics'' (steroids, squalene etc).UDP-glucose:sterol glucosyltransferase
		photomorphogenesis	6	5,33*	At3g55370	OBP3__OBF-binding protein 3	27.3.8	RNA.regulation of transcription.C2C2(Zn) DOF zinc finger family
					At5g14250	COP13_CSN3_FUS11__Proteasome component (PCI) domain protein	30.11.1	signalling.light.COP9 signalosome
					At1g14290	SBH2__sphingoid base hydroxylase 2	11.8.1	lipid metabolism.''exotics'' (steroids, squalene etc).sphingolipids
					At5g14250	COP13_CSN3_FUS11__Proteasome component (PCI) domain protein	30.11.1	signalling.light.COP9 signalosome
		protein dephosphorylation	6	3,06*	At1g48490	Protein kinase superfamily protein	29.4	protein.postranslational modification
					At1g50990	BSK11__Protein kinase protein with tetratricopeptide repeat domain	29.4	protein.postranslational modification
					At1g53050	Protein kinase superfamily protein	29.4	protein.postranslational modification
					At4g04500	CRK37__cysteine-rich RLK (RECEPTOR-like protein kinase) 37	30.2.17	signalling.receptor kinases.DUF 26
					At4g04510	CRK38__cysteine-rich RLK (RECEPTOR-like protein kinase) 38	30.2.17	signalling.receptor kinases.DUF 26
					At1g48480	RKL1__receptor-like kinase 1	30.2.3	signalling.receptor kinases.leucine rich repeat III
					At5g66790	Protein kinase superfamily protein	30.2.25	signalling.receptor kinases.wall associated kinase
					At5g65710	HSL2__HAESA-like 2	30.2.11	signalling.receptor kinases.leucine rich repeat XI
					At3g46420	Leucine-rich repeat protein kinase family protein	30.2.1	signalling.receptor kinases.leucine rich repeat I
					At5g10290	leucine-rich repeat transmembrane protein kinase family protein	30.2.2	signalling.receptor kinases.leucine rich repeat II
					At1g67000	Protein kinase superfamily protein	30.2.20	signalling.receptor kinases.wheat LRK10 like
					At3g25070	RIN4__RPM1 interacting protein 4	20.1	stress.biotic
					At1g66980	GDPDL2_SNC4__suppressor of npr1-1 constitutive 4	11.9.3.3	lipid metabolism.lipid degradation.lysophospholipases.glycerophosphodiester phosphodiesterase
	5	cell wall organization	21	3,72**	At2g35100	ARAD1__Exostosin family protein	26.2	misc.UDP glucosyl and glucoronyl transferases
					At1g75110	RRA2__Nucleotide-diphospho-sugar transferase family protein	35.2	not assigned.unknown
					At1g75120	RRA1__Nucleotide-diphospho-sugar transferase family protein	35.2	not assigned.unknown
					At5g05170	ATCESA3_ATH-B_CESA3_CEV1_ELI1_IXR1_MRE1__Cellulose synthase family protein	10.2.1	cell wall.cellulose synthesis.cellulose synthase
					At3g18660	GUX1_PGSIP1__plant glycogenin-like starch initiation protein 1	2.1.2	major CHO metabolism.synthesis.starch
					At1g80170	Pectin lyase-like superfamily protein	10.6.3	cell wall.degradation.pectate lyases and polygalacturonases
					At5g44830	Pectin lyase-like superfamily protein	10.6.3	cell wall.degradation.pectate lyases and polygalacturonases
					At5g44840	Pectin lyase-like superfamily protein	10.6.3	cell wall.degradation.pectate lyases and polygalacturonases
					At5g26670	Pectinacetylesterase family protein	10.8.2	cell wall.pectin*esterases.acetyl esterase
					At1g71930	ANAC030_VND7__vascular related NAC-domain protein 7	33.99	development.unspecified
		cellular response to ethylene stimulus	6	8,73*	At3g53280	CYP71B5__cytochrome p450	26.10	misc.cytochrome P450
					At3g08040	ATFRD3_FRD3_MAN1__MATE efflux family proteinprotein	15.1	metal handling.acquisition
		double fertilization forming a zygote and endosperm	6	9,5*	At1g19890	ATMGH3_MGH3__male-gamete-specific histone H3	28.1.3	DNA.synthesis/chromatin structure.histone
					At5g02100	ORP3A_UNE18__Oxysterol-binding family protein	31.4	cell.vesicle transport
		gene silencing by miRNA	9	9,85**	At1g66795	MIR157B miRNA	32	micro RNA, natural antisense etc
		lignin biosynthetic process	12	11,55**	At1g66800	NAD(P)-binding Rossmann-fold superfamily protein	26.11.1	misc.alcohol dehydrogenases
		photosynthesis	6	3,06*	At5g02120	one helix protein	1.1.1.2	PS.lightreaction.photosystem II.PSII polypeptide subunits
					At1g03630	protochlorophyllide oxidoreductase C	19.14	tetrapyrrole synthesis.protochlorophyllide reductase
		regulation of cell cycle	6	4,08*	At2g17620	CYCB2;1__Cyclin B2;1	31.3	cell.cycle
					At3g11520	CYC2_CYCB1;3__CYCLIN B1;3	31.3	cell.cycle
					At5g02110	CYCD7_CYCD7;1__CYCLIN D7;1	31.3	cell.cycle
		regulation of growth	6	3,69*	At3g18030	ATHAL3_ATHAL3A_HAL3_HAL3A__HAL3-like protein A	18.4.7	Co-factor and vitamine metabolism.pantothenate.phosphopantothenoylcysteine decarboxylase (PPCDC)
					At1g75080	BZR1__Brassinosteroid signalling positive regulator (BZR1) family protein	17.3.2.2	hormone metabolism.brassinosteroid.signal transduction.BZR
					At1g63700	EMB71_MAPKKK4_YDA__Protein kinase superfamily protein	30.6	signalling.MAP kinases
					At3g18030	ATHAL3_ATHAL3A_HAL3_HAL3A__HAL3-like protein A	18.4.7	Co-factor and vitamine metabolism.pantothenate.phosphopantothenoylcysteine decarboxylase (PPCDC)
		response to abscisic acid	16	2,31*	At1g44170	ALDH3H1_ALDH4__aldehyde dehydrogenase 3H1	5.10	fermentation.aldehyde dehydrogenase
					At5g52660	Homeodomain-like superfamily protein	27.3.26	RNA.regulation of transcription.MYB-related transcription factor family
					At3g18490	ASPG1__Eukaryotic aspartyl protease family protein	27.3.99	RNA.regulation of transcription.unclassified
					At2g37220	RNA-binding (RRM/RBD/RNP motifs) family protein	27.4	RNA.RNA binding
					At1g19870	IQD32__IQ-domain 32	30.3	signalling.calcium
					At1g31930	XLG3__extra-large GTP-binding protein 3	30.5	signalling.G-proteins
					At3g60240	CUM2_EIF4G__eukaryotic translation initiation factor 4G	29.2.3	protein.synthesis.initiation
					At3g48360	ATBT2_BT2__BTB and TAZ domain protein 2	29.5.11.4.5.2	protein.degradation.ubiquitin.E3.BTB/POZ Cullin3.BTB/POZ
		response to other organism	7	7,52*	At3g11480	ATBSMT1_BSMT1__S-adenosyl-L-methionine-dependent methyltransferases superfamily protein	17.8.1	hormone metabolism.salicylic acid.synthesis-degradation
					At1g75050	Pathogenesis-related thaumatin superfamily protein	20.1.7	stress.biotic.PR-proteins
					At1g75040	PR-5_PR5__pathogenesis-related gene 5	20.1	stress.biotic
					At5g02140	Pathogenesis-related thaumatin superfamily protein	20.1	stress.biotic
	6	cell wall organization	19	3,42**	At1g75110	RRA2__Nucleotide-diphospho-sugar transferase family protein	35.2	not assigned.unknown
					At1g75120	RRA1__Nucleotide-diphospho-sugar transferase family protein	35.2	not assigned.unknown
					At5g05170	ATCESA3_ATH-B_CESA3_CEV1_ELI1_IXR1_MRE1__Cellulose synthase family protein	10.2.1	cell wall.cellulose synthesis.cellulose synthase
					At5g44830	Pectin lyase-like superfamily protein	10.6.3	cell wall.degradation.pectate lyases and polygalacturonases
					At5g44840	Pectin lyase-like superfamily protein	10.6.3	cell wall.degradation.pectate lyases and polygalacturonases
					At2g35100	ARAD1__Exostosin family protein	26.2	misc.UDP glucosyl and glucoronyl transferases
					At5g44930	ARAD2__Exostosin family protein	26.2	misc.UDP glucosyl and glucoronyl transferases
		cellular response to phosphate starvation	6	3,88*	At5g42870	ATPAH2_PAH2__phosphatidic acid phosphohydrolase 2	35.1	not assigned.no ontology
					At3g54470	uridine 5'-monophosphate synthase / UMP synthase (PYRE-F) (UMPS)	23.1.1.5	nucleotide metabolism.synthesis.pyrimidine.UMP Synthase
		protein ubiquitination	19	2,06*	At2g40450	BTB/POZ domain-containing protein	35.1.16	not assigned.no ontology.speckle-type POZ protein-related
					At5g27945	Transducin/WD40 repeat-like superfamily protein	35.1	not assigned.no ontology
					At3g53060	ASK6_SK6__SKP1-like 6ASK6_SK6__SKP1-like 6	29.5.11.4.3.1	protein.degradation.ubiquitin.E3.SCF.SKP
					At3g08505	zinc finger (CCCH-type/C3HC4-type RING finger) family protein	29.5.11.4.2	protein.degradation.ubiquitin.E3.RING
					At3g10910	DAFL1__RING/U-box superfamily protein	29.5.11.4.2	protein.degradation.ubiquitin.E3.RING
					At3g23060	RING/U-box superfamily protein	29.5.11.4.2	protein.degradation.ubiquitin.E3.RING
					At3g60220	ATL4_TL4__TOXICOS EN LEVADURA 4	29.5.11.4.2	protein.degradation.ubiquitin.E3.RING
					At5g18650	MIEL1__CHY-type/CTCHY-type/RING-type Zinc finger protein	29.5.11.4.2	protein.degradation.ubiquitin.E3.RING
					At3g48360	ATBT2_BT2__BTB and TAZ domain protein 2	29.5.11.4.5.2	protein.degradation.ubiquitin.E3.BTB/POZ Cullin3.BTB/POZ
					At5g48510	BTB/POZ domain-containing protein	29.5.11.4.5.2	protein.degradation.ubiquitin.E3.BTB/POZ Cullin3.BTB/POZ
					At3g54480	SKIP5_SKP5__SKP1/ASK-interacting protein 5	29.5.11.4.3.2	protein.degradation.ubiquitin.E3.SCF.FBOX
		response to abscisic acid	16	2,29*	At5g63320	NPX1__nuclear protein X1	35.2	not assigned.unknown
					At3g18490	ASPG1__Eukaryotic aspartyl protease family protein	27.3.99	RNA.regulation of transcription.unclassified
					At2g37220	RNA-binding (RRM/RBD/RNP motifs) family protein	27.4	RNA.RNA binding
					At3g08040	ATFRD3_FRD3_MAN1__MATE efflux family proteinprotein	15.1	metal handling.acquisition
					At1g19870	IQD32__IQ-domain 32	30.3	signalling.calcium
					At1g31930	XLG3__extra-large GTP-binding protein 3	30.5	signalling.G-proteins
					At3g60240	CUM2_EIF4G__eukaryotic translation initiation factor 4G	29.2.3	protein.synthesis.initiation
		response to ozone	7	10,52**	At3g47450	ATNOA1_ATNOS1_NOA1_NOS1_RIF1__P-loop containing nucleoside triphosphate hydrolases superfamily protein	35.2	not assigned.unknown
					At5g14545	MIR398B__MIR398B miRNA	32	micro RNA, natural antisense etc
					At5g14565	MIR398B__MIR398B miRNA	32	micro RNA, natural antisense etc
					At1g15520	ABCG40_ATABCG40_ATPDR12_PDR12__pleiotropic drug resistance 12	34.16	transport.ABC transporters and multidrug resistance systems
		response to salt stress	17	1,89*	At1g27760	interferon-related developmental regulator family protein / IFRD protein family	35.1	not assigned.no ontology
					At5g39730	AIG2-like (avirulence induced gene) family protein	20.1	stress.biotic
					At4g11650	osmotin 34	20.2	stress.abiotic
		ribosome biogenesis	8	3,06*	At4g11630	Ribosomal protein L19 family protein	29.2.1.1.3.2.19	protein.synthesis.ribosomal protein.prokaryotic.unknown organellar.50S subunit.L19
					At3g53020	RPL24_RPL24B_STV1__Ribosomal protein L24e family protein	29.2.1.2.2.24	protein.synthesis.ribosomal protein.eukaryotic.60S subunit.L24
					At5g39740	OLI7_RPL5B__ribosomal protein L5 B	29.2.1.2.2.5	protein.synthesis.ribosomal protein.eukaryotic.60S subunit.L5
					At5g63300	Ribosomal protein S21 family protein	29.2.1.2.1.21	protein.synthesis.ribosomal protein.eukaryotic.40S subunit.S21
					At3g60245	Zinc-binding ribosomal protein family protein	29.2.1.2.2.537	protein.synthesis.ribosomal protein.eukaryotic.60S subunit.L37A
		rRNA modification	6	5,23*	At1g75163	snoRNA	27.1	RNA.processing
					At1g75166	snoRNA	27.1	RNA.processing
		systemic acquired resistance	6	8,06*	At1g29660	GDSL-like Lipase/Acylhydrolase superfamily protein	26.28	misc.GDSL-motif lipase
					At3g07690	6-phosphogluconate dehydrogenase family protein	11.5.2	lipid metabolism.glyceral metabolism.Glycerol-3-phosphate dehydrogenase (NAD+)
	7	cell division	10	2,40*	At5g48520	HAUS augmin-like complex subunit	35.2	not assigned.unknown
					At1g30690	Sec14p-like phosphatidylinositol transfer family protein	34.99	transport.misc
					At1g47870	winged-helix DNA-binding transcription factor family protein	27.3.18	RNA.regulation of transcription.E2F/DP transcription factor family
					At5g67270	end binding protein 1C	31.1	cell.organisation
					At3g54180	cyclin-dependent kinase B1;1	31.2	cell.division
					At1g14750	Cyclin family protein	31.3	cell.cycle
					At2g01905	cyclin J18	31.3	cell.cycle
		cellular response to phosphate starvation	7	4,56*	At5g14545	MIR398B__MIR398B miRNA	32	micro RNA, natural antisense etc
					At5g14565	MIR398B__MIR398B miRNA	32	micro RNA, natural antisense etc
					At3g54470	uridine 5'-monophosphate synthase / UMP synthase (PYRE-F) (UMPS)	23.1.1.5	nucleotide metabolism.synthesis.pyrimidine.UMP Synthase
		GroupII intron splicing	6	21,29**	At3g23070	ATCFM3A_CFM3A__CRM family member 3A	35.2	not assigned.unknown
		lateral root morphogenesis	7	27,00***	At3g18485	ILR2__iaa-leucine resistant 2	15.3	metal handling.regulation
		metal ion transport	6	3,55*	At5g52690	Copper transport protein family	35.1	not assigned.no ontology
					At1g29820	Magnesium transporter CorA-like family protein	35.2	not assigned.unknown
					At1g29830	Magnesium transporter CorA-like family protein	35.2	not assigned.unknown
					At5g09710	miscRNA	34.14	transport.unspecified cations
					At5g09720	Magnesium transporter CorA-like family protein	34.14	transport.unspecified cations
		mRNA processing	11	3,40*	At3g07860	Ubiquitin-like superfamily protein	35.2	not assigned.unknown
					At3g49430	At-SR34a_SR34a_SRp34a__SER/ARG-rich protein 34A	27.1.1	RNA.processing.splicing
					At5g14580	polyribonucleotide nucleotidyltransferase, putative	27.1	RNA.processing
					At1g27900	RNA helicase family protein	27.1.2	RNA.processing.RNA helicase
		pectin catabolic process	6	3,40*	At4g22080	root hair specific 14	10.6.3	cell wall.degradation.pectate lyases and polygalacturonases
					At4g22090	Pectin lyase-like superfamily protein	10.6.3	cell wall.degradation.pectate lyases and polygalacturonases
					At5g09760	Plant invertase/pectin methylesterase inhibitor superfamily	10.8.1	cell wall.pectin*esterases.PME
					At5g64760	RPN5B__regulatory particle non-ATPase subunit 5B	29.5.11.20	protein.degradation.ubiquitin.proteasom
		protein ubiquitination	23	2,49*	At5g67385	Phototropic-responsive NPH3 family protein	30.11	signalling.light
					At5g27945	Transducin/WD40 repeat-like superfamily protein	35.1	not assigned.no ontology
					At5g06460	ATUBA2_UBA 2__ubiquitin activating enzyme 2	29.5.11.2	protein.degradation.ubiquitin.E1
					At1g31350	KUF1__KAR-UP F-box 1	29.5.11.4.3.2	protein.degradation.ubiquitin.E3.SCF.FBOX
					At3g54480	SKIP5_SKP5__SKP1/ASK-interacting protein 5	29.5.11.4.3.2	protein.degradation.ubiquitin.E3.SCF.FBOX
					At1g27910	ATPUB45_PUB45__plant U-box 45	29.5.11.4.2	protein.degradation.ubiquitin.E3.RING
					At1g53010	RING/U-box superfamily protein	29.5.11.4.2	protein.degradation.ubiquitin.E3.RING
					At3g08505	zinc finger (CCCH-type/C3HC4-type RING finger) family protein	29.5.11.4.2	protein.degradation.ubiquitin.E3.RING
					At3g23060	RING/U-box superfamily protein	29.5.11.4.2	protein.degradation.ubiquitin.E3.RING
					At3g55530	AtSDIR1_SDIR1__RING/U-box superfamily protein	29.5.11.4.2	protein.degradation.ubiquitin.E3.RING
					At3g60220	ATL4_TL4__TOXICOS EN LEVADURA 4	29.5.11.4.2	protein.degradation.ubiquitin.E3.RING
					At5g48510	BTB/POZ domain-containing protein	29.5.11.4.5.2	protein.degradation.ubiquitin.E3.BTB/POZ Cullin3.BTB/POZ
		response to abscisic acid	15	2,17*	At3g08040	ATFRD3_FRD3_MAN1__MATE efflux family proteinprotein	15.1	metal handling.acquisition
					At1g74520	ATHVA22A_HVA22A__HVA22 homologue A	17.1.3	hormone metabolism.abscisic acid.induced-regulated-responsive-activated
					At5g63320	NPX1__nuclear protein X1	35.2	not assigned.unknown
					At3g60240	CUM2_EIF4G__eukaryotic translation initiation factor 4G	29.2.3	protein.synthesis.initiation
					At5g64750	ABR1__Integrase-type DNA-binding superfamily protein	27.3.3	RNA.regulation of transcription.AP2/EREBP, APETALA2/Ethylene-responsive element binding protein family
		response to water deprivation	12	2,45*	At3g23050	AXR2_IAA7__indole-3-acetic acid 7	27.3.40	RNA.regulation of transcription.Aux/IAA family
					At4g00430	PIP1;4_PIP1E_TMP-C__plasma membrane intrinsic protein 1;4	34.19.1	transport.Major Intrinsic Proteins.PIP
		ribosome biogenesis	11	4,26**	At4g02790	EMB3129__GTP-binding family protein	30.5	signalling.G-proteins
					At2g40510	Ribosomal protein S26e family protein	29.2.1.2.1.26	protein.synthesis.ribosomal protein.eukaryotic.40S subunit.S26
					At4g11630	Ribosomal protein L19 family protein	29.2.1.1.3.2.19	protein.synthesis.ribosomal protein.prokaryotic.unknown organellar.50S subunit.L19
					At3g28900	Ribosomal protein L34e superfamily protein	29.2.1.2.2.34	protein.synthesis.ribosomal protein.eukaryotic.60S subunit.L34
					At4g34620	SSR16__small subunit ribosomal protein 16	29.2.1.1.3.1.16	protein.synthesis.ribosomal protein.prokaryotic.unknown organellar.30S subunit.S16
					At5g63300	Ribosomal protein S21 family protein	29.2.1.2.1.21	protein.synthesis.ribosomal protein.eukaryotic.40S subunit.S21
					At4g32720	AtLa1_La1__La protein 1	27.3.99	RNA.regulation of transcription.unclassified
		systemic acquired resistance	8	10,79**	At1g29660	GDSL-like Lipase/Acylhydrolase superfamily protein	26.28	misc.GDSL-motif lipase
					At3g18490	ASPG1__Eukaryotic aspartyl protease family protein	27.3.99	RNA.regulation of transcription.unclassified
