# Supplementary material for: Quantitative Disease Resistance under Elevated Temperature: Genetic Basis of New Resistance Mechanisms to Ralstonia solanacearum
Source: Front Plant Sci. 2017 Aug 22;8:1387. doi: 10.3389/fpls.2017.01387 (PMC5572249; doi:10.3389/fpls.2017.01387)
Supplement: Supplementary file 6 [file Table6.XLSX]

## Sheet: Table S6
Table S6: Biological pathways enrichment test performed using the classification superviewer tool and the MapMan classification as a source for CUT condition at 30°C. Gene lists come from enrichment tests perform using the SNPs in the 0.1% upper tail of the –log10 p-value distribution. For each significant biological process identified, genes were retrieved after removal of duplicates (Table S5) …
MapMan-based classification	Bincode	3 dai				4 dai				5 dai				6 dai				7 dai			10 dai
		Normed frequency	± bootstrap StdDev	p-value		Normed frequency	± bootstrap StdDev	p-value		Normed frequency	± bootstrap StdDev	p-value		Normed frequency	± bootstrap StdDev	p-value		Normed frequency	± bootstrap StdDev	p-value	Normed frequency	± bootstrap StdDev	p-value
fermentation (Input set freq.: 0.01; 0)	5	31.17	26.249	0.031		-	-	-		-	-	-		-	-	-		-	-	-	-	-	-
miscellaneous (Input set freq.: 0.32; 0.04)	26	6.86	1.175	5.984e-15		-	-	-		0.72	0.578	0.353		-	-	-		2.48	1.064	0.054	5.92	2.054	1.053e-04
TCA / org transformation (Input set freq.: 0.01; 0)	8	5.52	3.77	0.152		-	-	-		-	-	-		-	-	-		-	-	-	-	-	-
amino acid metabolism (Input set freq.: 0.02; 0)	13	3.35	1.86	0.098		-	-	-		4.45	3.62	0.181		-	-	-		-	-	-	-	-	-
RNA (Input set freq.: 0.3; 0.09)	27	3.29	0.482	1.440e-07		3.67	0.907	1.669e-04		0.76	0.448	0.257		1.1	0.894	0.385		0.32	0.251	0.134	0.88	0.583	0.277
hormone metabolism (Input set freq.: 0.03; 0.01)	17	2.41	1.078	0.092		2.07	1.386	0.302		4.28	2.894	0.068		6.21	4.123	0.139		-	-	-	2.48	2.257	0.273
nucleotide metabolism (Input set freq.: 0.01; 0)	23	2.42	1.961	0.275		-	-	-		-	-	-		-	-	-		-	-	-	-	-	-
PS (Input set freq.: 0.01; 0)	1	2.11	1.774	0.296		-	-	-		-	-	-		-	-	-		-	-	-	-	-	-
redox (Input set freq.: 0.01; 0)	21	2.07	1.497	0.299		-	-	-		-	-	-		-	-	-		-	-	-	-	-	-
secondary metabolism (Input set freq.: 0.02; 0.01)	16	1.96	1.185	0.189		-	-	-		7.82	4.025	5.938e-03		22.7	11.499	2.507e-04		-	-	-	-	-	-
stress (Input set freq.: 0.03; 0.03)	20	1.06	0.564	0.227		-	-	-		-	-	-		-	-	-		5.63	1.936	1.695e-04	-	-	-
cell wall (Input set freq.: 0.01; 0.01)	10	0.79	0.59	0.360		-	-	-		-	-	-		-	-	-		9.01	3.844	1.965e-04	2.45	1.584	0.275
development (Input set freq.: 0.01; 0.02)	33	0.55	0.485	0.298		1.42	0.952	0.354		-	-	-		-	-	-		-	-	-	3.41	2.019	0.096
transport (Input set freq.: 0.01; 0.03)	34	0.42	0.399	0.224		1.09	0.906	0.373		-	-	-		3.29	NaN	0.230		-	-	-	-	-	-
protein (Input set freq.: 0.03; 0.14)	29	0.27	0.148	2.186e-03		1.38	0.533	0.127		2.15	0.541	0.012		-	-	-		1.22	0.462	0.154	2.5	0.624	4.503e-03
not assigned (Input set freq.: 0.07; 0.35)	35	0.25	0.098	1.085e-07		0.47	0.215	0.015		0.68	0.211	0.076		-	-	-		0.08	0.072	7.461e-06	0.11	NaN	2.705e-04
DNA (Input set freq.: 0.01; 0.09)	28	0.13	0.106	4.297e-03		0.71	0.423	0.245		-	-	-		-	-	-		-	-	-	-	-	-
lipid metabolism (Input set freq.: 0.03; 0.01)	11	-	-	-		2.61	1.885	0.264		5.4	3.296	0.047		23.49	11.83	2.268e-04		-	-	-	-	-	-
signalling (Input set freq.: 0.09; 0.04)	30	-	-	-		2.46	1.394	0.089		1.7	0.6	0.218		2.46	2.321	0.279		7.25	1.84	5.709e-07	2.95	1.518	0.062
cell (Input set freq.: 0.03; 0.02)	31	-	-	-		1.34	1.319	0.359		-	-	-		-	-	-		-	-	-	-	-	-
minor CHO metabolism (Input set freq.: 0.01; 0)	3	-	-	-		-	-	-		-	-	-		-	-	-		7.97	5.293	0.111	-	-	-
