# Supplementary material for: Quantitative Disease Resistance under Elevated Temperature: Genetic Basis of New Resistance Mechanisms to Ralstonia solanacearum
Source: Front Plant Sci. 2017 Aug 22;8:1387. doi: 10.3389/fpls.2017.01387 (PMC5572249; doi:10.3389/fpls.2017.01387)
Supplement: Supplementary file 7 [file Table7.XLSX]

## Sheet: Table S7
Table S7: Biological pathways enrichment test performed using the classification superviewer tool and the MapMan classification as a source for the UNCUT condition. Gene lists come from enrichment tests perform using the SNPs in the 0.1% upper tail of the –log10 p-value distribution. For each significant biological process identified, genes were retrieved after removal of duplicates (Table S5) fo…
MapMan-based classification	Bincode	3 dai				4 dai				5 dai				6 dai				7 dai
		Normed frequency	± bootstrap StdDev	p-value		Normed frequency	± bootstrap StdDev	p-value		Normed frequency	± bootstrap StdDev	p-value		Normed frequency	± bootstrap StdDev	p-value		Normed frequency	± bootstrap StdDev	p-value
OPP (Input set freq.: 0.01; 0)	7	20.84	15.386	0.046		-	-	-		-	-	-		-	-	-		-	-	-
tetrapyrrole synthesis (Input set freq.: 0.01; 0)	19	13.46	8.988	0.069		2.82	1.92	0.252		19.44	13.991	0.049		-	-	-		-	-	-
hormone metabolism (Input set freq.: 0.11; 0.01)	17	7.16	2.282	1.648e-04		-	-	-		3.45	2.116	0.094		-	-	-		1.17	0.873	0.367
miscellaneous (Input set freq.: 0.28; 0.04)	26	6.09	1.398	9.412e-09		-	-	-		1.76	1.05	0.153		1.47	0.823	0.188		0.39	0.327	0.202
nucleotide metabolism (Input set freq.: 0.01; 0)	23	3.58	3.257	0.212		1.93	NaN	0.314		-	-	-		4.34	3.558	0.184		3.52	3.321	0.215
development (Input set freq.: 0.07; 0.02)	33	3.28	1.558	0.026		-	-	-		1.18	0.842	0.368		-	-	-		-	-	-
redox (Input set freq.: 0.01; 0)	21	3.07	3.061	0.236		13.76	6.454	1.735e-04		-	-	-		-	-	-		-	-	-
secondary metabolism (Input set freq.: 0.03; 0.01)	16	2.91	1.62	0.119		-	-	-		-	-	-		-	-	-		-	-	-
amino acid metabolism (Input set freq.: 0.01; 0)	13	2.48	1.472	0.271		10.08	2.938	8.444e-08		-	-	-		-	-	-		-	-	-
signalling (Input set freq.: 0.07; 0.04)	30	1.89	0.833	0.100		10.68	5.905	2.497e-03		2.05	1.037	0.122		1.14	0.712	0.272		0.93	0.585	0.275
lipid metabolism (Input set freq.: 0.01; 0.01)	11	1.5	NaN	0.345		-	-	-		-	-	-		1.82	1.374	0.320		-	-	-
cell wall (Input set freq.: 0.01; 0.01)	10	1.17	1.079	0.367		-	-	-		10.21	3.741	2.189e-05		4.27	2.433	0.028		3.47	1.924	0.045
transport (Input set freq.: 0.01; 0.03)	34	0.63	0.459	0.328		0.94	0.473	0.240		-	-	-		0.76	0.671	0.358		1.86	0.953	0.141
protein (Input set freq.: 0.07; 0.14)	29	0.53	0.237	0.067		-	-	-		0.38	0.284	0.066		2.74	0.543	3.587e-05		2.35	0.416	1.958e-04
not assigned (Input set freq.: 0.17; 0.35)	35	0.49	0.169	2.476e-03		0.5	0.351	0.271		0.15	0.084	3.152e-05		0.52	0.16	8.874e-03		0.42	0.135	7.136e-04
RNA (Input set freq.: 0.03; 0.09)	27	0.42	0.283	0.094		-	-	-		0.91	0.456	0.231		0.51	0.288	0.151		1.66	0.553	0.056
stress (Input set freq.: 0.04; 0.03)	20	-	-	-		1.24	0.974	0.368		3.04	1.497	0.032		1.27	0.399	0.262		-	-	-
fermentation (Input set freq.: 0.02; 0)	5	-	-	-		-	-	-		66.67	55.167	0.015		-	-	-		-	-	-
Co-factor and vitamine metabolism (Input set freq.: 0.02; 0)	18	-	-	-		-	-	-		11.52	9.37	0.080		-	-	-		-	-	-
metal handling (Input set freq.: 0.02; 0)	15	-	-	-		-	-	-		11.24	10.25	0.082		9.41	6.94	0.096		15.27	8.44	7.344e-03
PS (Input set freq.: 0.02; 0)	1	-	-	-		-	-	-		4.53	NaN	0.178		-	-	-		-	-	-
cell (Input set freq.: 0.11; 0.02)	31	-	-	-		-	-	-		4.49	1.838	9.814e-03		-	-	-		3.05	1.607	0.032
micro RNA, natural antisense etc (Input set freq.: 0.02; 0.01)	32	-	-	-		-	-	-		2.02	1.497	0.304		3.39	2.19	0.096		2.75	1.4	0.128
DNA (Input set freq.: 0.02; 0.09)	28	-	-	-		-	-	-		0.29	0.213	0.110		-	-	-		-	-	-
