# Supplementary material for: Quantitative Disease Resistance under Elevated Temperature: Genetic Basis of New Resistance Mechanisms to Ralstonia solanacearum
Source: Front Plant Sci. 2017 Aug 22;8:1387. doi: 10.3389/fpls.2017.01387 (PMC5572249; doi:10.3389/fpls.2017.01387)
Supplement: Supplementary file 8 [file Table8.xlsx]

## Sheet: Table S8
Table S8: Primers used for RT-qPCR
Primer name	Sequence (5' 3')	Targets
N683907F	AGTGAGGAGCGTGTTGAGGT	At3g51420
N683907R	GTTCCACGCCATACTTAGCC
N684981F	TTTCTTGGAAGGCAAACCAC	At3g51420
N684981R	ACCTCAACACGCTCCTCACT
N657194F	ATTGTGGCAGACGCATACAA	At3g51430
N657194R	GTGGTGGGATCAAAGCTCAT
EF1aF	CTGGAGGTTTTGAGGCTGGTAT	At5g60390
EF1aR	CCAAGGGTGAAAGCAAGAAGA
Hk2F	GTGGTCGTACAACCGGTATT	At5g09810
Hk2R	AAGGATAGCATGAGGAAGAGCA
